# Supplementary material for: Physiological dynamics of chemosynthetic symbionts in hydrothermal vent snails
Source: ISME J. 2020 Jul 2;14(10):2568–79. doi: 10.1038/s41396-020-0707-2 (PMC7490688; doi:10.1038/s41396-020-0707-2)
Supplement: Supplementary file 4 — Table S9 [file 41396_2020_707_MOESM4_ESM.xlsx]

## Sheet: Table S9 Caption
Differentially expressed genes in the sulfide and hydrogen treated symbonts of A. kojimai, A. strummeri and A. boucheti.
The individual tabs show summary statistics and annotations for each transcript in the respective treatment.

## Sheet: A_kojimai_Sulfide
FeatureID	baseMean	log2FoldChange	lfcSE	stat	pvalue	padj	Category	Subcategory	Subsystem	Function
fig|6666666.293769.peg.1000	104.235	0.581627	0.208127	2.79458	0.0051967	0.0141684	Hypothetical proteins	- none -	- none -	hypothetical protein
fig|6666666.293769.peg.1001	41.9356	1.34057	0.445125	3.01168	0.00259809	0.00787815	Hypothetical proteins	- none -	- none -	hypothetical protein
fig|6666666.293769.peg.1003	97.2971	1.19591	0.331666	3.60575	0.000311254	0.00131838	DNA Metabolism	- none -	- none -	DNA recombination-dependent growth factor RdgC
fig|6666666.293769.peg.1005	155.072	0.874802	0.305695	2.86168	0.00421404	0.0118771	Membrane Transport	- none -	- none -	Bis-ABC ATPase YbiT
fig|6666666.293769.peg.1008	18.7239	1.36346	0.458846	2.9715	0.00296347	0.00885036	Hypothetical proteins	- none -	- none -	hypothetical protein
fig|6666666.293769.peg.1009	11.6743	2.18899	0.590564	3.70661	0.000210054	0.000964757	Hypothetical proteins	- none -	- none -	hypothetical protein
fig|6666666.293769.peg.101	100.638	2.12843	0.604438	3.52133	0.000429384	0.00170348	Protein Metabolism	Protein biosynthesis	Ribosome LSU bacterial	LSU ribosomal protein L30p (L7e)
fig|6666666.293769.peg.1019	249.09	1.23151	0.223285	5.51542	3.47952e-08	8.89289e-07	Amino Acids and Derivatives	Lysine, threonine, methionine, and cysteine	Lysine Biosynthesis DAP Pathway	Aspartokinase (EC 2.7.2.4)
fig|6666666.293769.peg.102	381.027	1.38118	0.382485	3.61108	0.000304925	0.00130035	Protein Metabolism	Protein biosynthesis	Ribosome SSU bacterial	SSU ribosomal protein S5p (S2e)
fig|6666666.293769.peg.1020	280.891	0.973296	0.262302	3.7106	0.000206772	0.000953181	Protein Metabolism	Protein biosynthesis	tRNA aminoacylation, Ala	Alanyl-tRNA synthetase (EC 6.1.1.7)
fig|6666666.293769.peg.1021	89.1965	1.25989	0.315381	3.99482	6.47439e-05	0.000354065	Hypothetical proteins	- none -	- none -	hypothetical protein
fig|6666666.293769.peg.1022	79.6235	0.741838	0.286557	2.5888	0.00963112	0.0237429	Cell Wall and Capsule	- none -	- none -	Membrane protein
fig|6666666.293769.peg.1024	198.373	0.583451	0.246579	2.36619	0.0179724	0.0399047	RNA Metabolism	- none -	- none -	Two-component transcriptional response regulator, LuxR family
fig|6666666.293769.peg.1025	116.895	0.723568	0.246854	2.93115	0.00337708	0.00988139	Hypothetical proteins	- none -	- none -	hypothetical protein
fig|6666666.293769.peg.1027	136.716	-0.802107	0.290291	-2.76311	0.00572537	0.0153207	Hypothetical proteins	- none -	- none -	hypothetical protein
fig|6666666.293769.peg.1028	59.7547	0.747287	0.308346	2.42353	0.0153703	0.0351893	Nucleosides and Nucleotides	Detoxification	Nucleoside triphosphate pyrophosphohydrolase MazG	Nucleoside triphosphate pyrophosphohydrolase MazG (EC 3.6.1.8)
fig|6666666.293769.peg.1029	81.7615	-0.878304	0.307137	-2.85965	0.00424105	0.0119371	Hypothetical proteins	- none -	- none -	hypothetical protein
fig|6666666.293769.peg.103	308.559	1.83618	0.50977	3.60198	0.000315803	0.00133162	Protein Metabolism	Protein biosynthesis	Ribosome LSU bacterial	LSU ribosomal protein L18p (L5e)
fig|6666666.293769.peg.1037	27.0408	1.88471	0.465523	4.04859	5.15273e-05	0.000291255	Hypothetical proteins	- none -	- none -	hypothetical protein
fig|6666666.293769.peg.1039	4.0219	2.18599	0.946934	2.3085	0.0209716	0.0452523	Hypothetical proteins	- none -	- none -	hypothetical protein
fig|6666666.293769.peg.104	588.449	1.51649	0.442343	3.42831	0.000607357	0.00227502	Protein Metabolism	Protein biosynthesis	Ribosome LSU bacterial	LSU ribosomal protein L6p (L9e)
fig|6666666.293769.peg.1043	180.385	0.425411	0.177234	2.40028	0.0163827	0.0369668	Virulence, Disease and Defense	Resistance to antibiotics and toxic compounds	Cobalt-zinc-cadmium resistance	Cation efflux system protein CusA
fig|6666666.293769.peg.1048	26.6664	1.2316	0.438984	2.80556	0.00502294	0.0138149	Hypothetical proteins	- none -	- none -	hypothetical protein
fig|6666666.293769.peg.1049	15.8813	2.17911	0.587247	3.71072	0.000206667	0.000953181	Fatty Acids, Lipids, and Isoprenoids	Isoprenoids	Polyprenyl Diphosphate Biosynthesis	Heptaprenyl diphosphate synthase component I (EC 2.5.1.30)
fig|6666666.293769.peg.105	609.752	1.03404	0.402579	2.56853	0.0102132	0.0249162	Protein Metabolism	Protein biosynthesis	Ribosome SSU bacterial	SSU ribosomal protein S8p (S15Ae)
fig|6666666.293769.peg.1050	97.5922	1.38045	0.439882	3.13823	0.00169973	0.00548146	Membrane Transport	- none -	- none -	TonB protein
fig|6666666.293769.peg.1052	68.9685	0.620955	0.263491	2.35664	0.018441	0.0406589	DNA Metabolism	- none -	- none -	Putative Holliday junction resolvase YqgF
fig|6666666.293769.peg.1054	189.446	-0.951366	0.261827	-3.63357	0.000279523	0.00121408	Amino Acids and Derivatives	- none -	- none -	Aspartate carbamoyltransferase (EC 2.1.3.2)
fig|6666666.293769.peg.1056	272.003	0.873903	0.274069	3.18862	0.00142954	0.00471534	Protein Metabolism	Protein biosynthesis	tRNA aminoacylation, Thr	Threonyl-tRNA synthetase (EC 6.1.1.3)
fig|6666666.293769.peg.1057	962.874	0.772617	0.294756	2.62121	0.00876189	0.021931	Virulence, Disease and Defense	Invasion and intracellular resistance	Mycobacterium virulence operon involved in protein synthesis (LSU ribosomal proteins)	Translation initiation factor 3
fig|6666666.293769.peg.1058	300.92	1.064	0.320448	3.32035	0.00089905	0.00322919	Protein Metabolism	Protein biosynthesis	Ribosome LSU bacterial	LSU ribosomal protein L35p
fig|6666666.293769.peg.1059	301.843	0.832641	0.334617	2.48834	0.0128341	0.0303447	Protein Metabolism	Protein biosynthesis	Ribosome LSU bacterial	LSU ribosomal protein L20p
fig|6666666.293769.peg.106	358.276	1.16743	0.389476	2.99744	0.00272259	0.00818957	Protein Metabolism	Protein biosynthesis	Ribosome SSU bacterial	SSU ribosomal protein S14p (S29e), zinc-independent
fig|6666666.293769.peg.1066	87.5462	0.906945	0.290403	3.12306	0.00178983	0.00572775	Hypothetical proteins	- none -	- none -	hypothetical protein
fig|6666666.293769.peg.1068	183.16	0.569774	0.242456	2.35001	0.0187728	0.0412453	Nitrogen Metabolism	Nitrogen Metabolism - no subcategory	Nitrate and nitrite ammonification	Polyferredoxin NapH (periplasmic nitrate reductase)
fig|6666666.293769.peg.1069	267.173	0.655117	0.222449	2.94502	0.00322937	0.00953831	Nitrogen Metabolism	Nitrogen Metabolism - no subcategory	Nitrate and nitrite ammonification	Ferredoxin-type protein NapG (periplasmic nitrate reductase)
fig|6666666.293769.peg.107	609.85	1.27076	0.408024	3.11443	0.00184303	0.00585809	Protein Metabolism	Protein biosynthesis	Ribosome LSU bacterial	LSU ribosomal protein L5p (L11e)
fig|6666666.293769.peg.1070	248.017	1.28079	0.234566	5.46026	4.75451e-08	1.13775e-06	Nitrogen Metabolism	Denitrification	Denitrification	Nitrous oxide reductase maturation protein NosD
fig|6666666.293769.peg.1071	314.452	1.59177	0.269597	5.90426	3.54244e-09	1.77452e-07	Hypothetical proteins	- none -	- none -	hypothetical protein
fig|6666666.293769.peg.1072	940.876	1.33672	0.328385	4.07058	4.68971e-05	0.000273884	Respiration	Respiration - no subcategory	Soluble cytochromes and functionally related electron carriers	Probable cytochrome c2
fig|6666666.293769.peg.1073	257.305	1.30789	0.423779	3.08624	0.00202702	0.0063357	Hypothetical proteins	- none -	- none -	hypothetical protein
fig|6666666.293769.peg.1075	919.51	-2.44029	0.61145	-3.99099	6.57971e-05	0.000358261	Miscellaneous	- none -	- none -	Polyferredoxin
fig|6666666.293769.peg.1076	1546.62	-3.22849	0.755731	-4.27201	1.93721e-05	0.000128362	Membrane Transport	- none -	- none -	High-affinity iron permease
fig|6666666.293769.peg.1077	141.07	-2.50676	0.766101	-3.2721	0.00106753	0.00374134	Hypothetical proteins	- none -	- none -	hypothetical protein
fig|6666666.293769.peg.1078	2096.4	-3.20063	0.757334	-4.22618	2.37696e-05	0.000153177	Hypothetical proteins	- none -	- none -	hypothetical protein
fig|6666666.293769.peg.1079	811.315	-2.43624	0.740492	-3.29003	0.00100178	0.00352735	Miscellaneous	- none -	- none -	Periplasmic protein p19 involved in high-affinity Fe2+ transport
fig|6666666.293769.peg.108	794.851	1.78522	0.434338	4.11021	3.95292e-05	0.000240181	Protein Metabolism	Protein biosynthesis	Ribosome LSU bacterial	LSU ribosomal protein L24p (L26e)
fig|6666666.293769.peg.1080	219.939	-1.42977	0.351928	-4.06266	4.85167e-05	0.000279571	Hypothetical proteins	- none -	- none -	hypothetical protein
fig|6666666.293769.peg.1086	836.446	-0.555736	0.185977	-2.98819	0.00280631	0.00841402	Amino Acids and Derivatives	Lysine, threonine, methionine, and cysteine	Lysine Biosynthesis DAP Pathway	4-hydroxy-tetrahydrodipicolinate synthase (EC 4.3.3.7)
fig|6666666.293769.peg.1088	45.1719	0.946175	0.398883	2.37206	0.0176893	0.0394182	Amino Acids and Derivatives	Alanine, serine, and glycine	Glycine cleavage system	Glycine cleavage system transcriptional antiactivator GcvR
fig|6666666.293769.peg.109	793.409	0.940667	0.317513	2.96261	0.00305045	0.00908845	Protein Metabolism	Protein biosynthesis	Ribosome LSU bacterial	LSU ribosomal protein L14p (L23e)
fig|6666666.293769.peg.1090	255.578	1.09068	0.267035	4.08442	4.41871e-05	0.000261041	Hypothetical proteins	- none -	- none -	hypothetical protein
fig|6666666.293769.peg.1091	44.6222	1.66331	0.37759	4.40505	1.05757e-05	7.85236e-05	Miscellaneous	Miscellaneous - no subcategory	Broadly distributed proteins not in subsystems	YciL protein
fig|6666666.293769.peg.1092	155.264	1.10882	0.403232	2.74984	0.00596248	0.0158423	Cell cycle	- none -	CBSS-211586.9.peg.2729	Intracellular septation protein IspA
fig|6666666.293769.peg.1094	43.8625	0.996699	0.364204	2.73665	0.00620684	0.0163695	Hypothetical proteins	- none -	- none -	Hypothetical YciO protein, TsaC/YrdC paralog
fig|6666666.293769.peg.110	363.358	1.31404	0.408909	3.21354	0.0013111	0.00439802	Protein Metabolism	Protein biosynthesis	Ribosome SSU bacterial	SSU ribosomal protein S17p (S11e)
fig|6666666.293769.peg.1101	10.0887	1.6742	0.622657	2.6888	0.00717085	0.0184274	Phosphorus Metabolism	Phosphorus Metabolism - no subcategory	Phosphate metabolism	Phosphate ABC transporter, periplasmic phosphate-binding protein PstS (TC 3.A.1.7.1)
fig|6666666.293769.peg.1103	684.811	0.98757	0.353946	2.79017	0.00526799	0.0143178	Carbon Metabolism	Central carbohydrate metabolism	Glycolysis and Gluconeogenesis	Pyrophosphate-dependent fructose 6-phosphate-1-kinase (EC 2.7.1.90)
fig|6666666.293769.peg.1104	175.353	0.885131	0.346977	2.55098	0.010742	0.0260373	Nucleosides and Nucleotides	Purines	Purine conversions	Inosine-5'-monophosphate dehydrogenase (EC 1.1.1.205)
fig|6666666.293769.peg.1105	59.6224	-0.920661	0.390716	-2.35634	0.0184558	0.0406677	Hypothetical proteins	- none -	- none -	hypothetical protein
fig|6666666.293769.peg.1106	33.2628	0.870502	0.345049	2.52283	0.0116414	0.0279468	Hypothetical proteins	- none -	- none -	FIG01121356: hypothetical protein
fig|6666666.293769.peg.111	141.821	1.98021	0.628823	3.14907	0.00163791	0.00532782	Protein Metabolism	Protein biosynthesis	Ribosome LSU bacterial	LSU ribosomal protein L29p (L35e)
fig|6666666.293769.peg.1114	561.59	-1.12679	0.354462	-3.17888	0.00147844	0.0048511	Hypothetical proteins	- none -	- none -	hypothetical protein
fig|6666666.293769.peg.1115	329.083	0.711114	0.291258	2.44152	0.0146254	0.0338557	Carbon Metabolism	Organic acids	Glycerate metabolism	Glycerate kinase (EC 2.7.1.31)
fig|6666666.293769.peg.1116	431.455	-0.920906	0.20636	-4.46263	8.09594e-06	6.37021e-05	Membrane Transport	- none -	- none -	Fluoride ion transporter CrcB
fig|6666666.293769.peg.1117	70.7964	0.748623	0.283138	2.64402	0.00819269	0.0206162	Hypothetical proteins	- none -	- none -	hypothetical protein
fig|6666666.293769.peg.1118	227.816	0.558085	0.19756	2.82489	0.00472966	0.0130753	Amino Acids and Derivatives	Alanine, serine, and glycine	Glycine and Serine Utilization	Seryl-tRNA synthetase (EC 6.1.1.11)
fig|6666666.293769.peg.1119	201.889	0.842286	0.315126	2.67285	0.0075209	0.0191566	DNA Metabolism	- none -	- none -	Single-stranded-DNA-specific exonuclease RecJ
fig|6666666.293769.peg.112	263.562	1.43756	0.403654	3.56138	0.000368915	0.00149992	Protein Metabolism	Protein biosynthesis	Ribosome LSU bacterial	LSU ribosomal protein L16p (L10e)
fig|6666666.293769.peg.1120	98.3162	1.45346	0.262349	5.54015	3.02213e-08	7.99587e-07	Membrane Transport	- none -	- none -	Uncharacterized protein YrbK clustered with lipopolysaccharide transporters
fig|6666666.293769.peg.1121	72.6954	1.09741	0.325542	3.37102	0.000748894	0.00274497	Cell Wall and Capsule	- none -	- none -	3-deoxy-D-manno-octulosonate 8-phosphate phosphatase (EC 3.1.3.45)
fig|6666666.293769.peg.1122	190.836	0.636764	0.197399	3.22577	0.00125634	0.00424465	Membrane Transport	- none -	- none -	Inner membrane protein YrbG, predicted calcium/sodium:proton antiporter
fig|6666666.293769.peg.1123	60.7778	1.92918	0.493853	3.9064	9.36827e-05	0.000487488	Cell Wall and Capsule	- none -	- none -	Outer-membrane-phospholipid-binding lipoprotein MlaA
fig|6666666.293769.peg.1124	15.3851	2.04326	0.566874	3.60444	0.000312828	0.00132353	Hypothetical proteins	- none -	- none -	hypothetical protein
fig|6666666.293769.peg.1125	623.163	0.406778	0.157388	2.58455	0.00975069	0.023959	Miscellaneous	- none -	- none -	FAD/FMN-containing dehydrogenases
fig|6666666.293769.peg.1128	1731.52	-1.76338	0.390516	-4.51552	6.31617e-06	5.15866e-05	Hypothetical proteins	- none -	- none -	hypothetical protein
fig|6666666.293769.peg.113	481.461	1.58346	0.581449	2.7233	0.00646339	0.0168866	Protein Metabolism	Protein biosynthesis	Ribosome SSU bacterial	SSU ribosomal protein S3p (S3e)
fig|6666666.293769.peg.1130	216.938	0.612831	0.216756	2.82728	0.00469455	0.013007	Hypothetical proteins	- none -	- none -	hypothetical protein
fig|6666666.293769.peg.1135	56.5055	1.66857	0.413285	4.03734	5.40613e-05	0.000304054	Hypothetical proteins	- none -	- none -	hypothetical protein
fig|6666666.293769.peg.1138	21.3473	1.86277	0.418253	4.45369	8.44086e-06	6.57932e-05	Hypothetical proteins	- none -	- none -	hypothetical protein
fig|6666666.293769.peg.1139	59.9604	-0.819821	0.329761	-2.48611	0.0129149	0.0304812	Hypothetical proteins	- none -	- none -	hypothetical protein
fig|6666666.293769.peg.114	230.33	1.86529	0.582733	3.20093	0.00136986	0.00456256	Protein Metabolism	Protein biosynthesis	Ribosome LSU bacterial	LSU ribosomal protein L22p (L17e)
fig|6666666.293769.peg.1140	392.447	-0.567405	0.216575	-2.61989	0.00879572	0.0219791	Membrane Transport	- none -	- none -	Bis-ABC ATPase Uup
fig|6666666.293769.peg.1147	693.185	-0.860512	0.376067	-2.28819	0.0221265	0.0472862	Stress Response	- none -	- none -	Hydrogen peroxide-inducible genes activator => OxyR
fig|6666666.293769.peg.1149	86.2785	1.23855	0.338458	3.65938	0.000252822	0.00111747	Hypothetical proteins	- none -	- none -	hypothetical protein
fig|6666666.293769.peg.115	248.007	1.02766	0.452517	2.27098	0.0231479	0.0491615	Protein Metabolism	Protein biosynthesis	Ribosome SSU bacterial	SSU ribosomal protein S19p (S15e)
fig|6666666.293769.peg.1150	33.9498	1.53069	0.66761	2.29279	0.0218602	0.0468237	Hypothetical proteins	- none -	- none -	hypothetical protein
fig|6666666.293769.peg.1153	653.591	-1.60205	0.370916	-4.31917	1.56618e-05	0.000107375	Virulence, Disease and Defense	Resistance to antibiotics and toxic compounds	Zinc resistance	Response regulator of zinc sigma-54-dependent two-component system
fig|6666666.293769.peg.116	592.676	1.44439	0.444204	3.25164	0.00114741	0.00396944	Protein Metabolism	Protein biosynthesis	Ribosome LSU bacterial	LSU ribosomal protein L2p (L8e)
fig|6666666.293769.peg.1161	213.536	-1.02042	0.249834	-4.0844	4.41901e-05	0.000261041	Regulation and Cell Signaling	Regulation and Cell signaling - no subcategory	cAMP signaling in bacteria	Adenylate cyclase (EC 4.6.1.1)
fig|6666666.293769.peg.1163	11.7091	3.45046	0.777775	4.43632	9.15103e-06	7.01641e-05	Hypothetical proteins	- none -	- none -	hypothetical protein
fig|6666666.293769.peg.1164	169.428	1.7838	0.506031	3.52508	0.000423356	0.00168312	Nucleosides and Nucleotides	Purines	Purine conversions	Adenylate kinase (EC 2.7.4.3)
fig|6666666.293769.peg.117	217.722	2.05555	0.513963	3.99941	6.35007e-05	0.000349283	Protein Metabolism	Protein biosynthesis	Ribosome LSU bacterial	LSU ribosomal protein L23p (L23Ae)
fig|6666666.293769.peg.1170	362.488	-1.27224	0.199338	-6.38233	1.74418e-10	2.25962e-08	Carbon Metabolism	Monosaccharides	Deoxyribose and Deoxynucleoside Catabolism	Putative deoxyribonuclease YjjV
fig|6666666.293769.peg.1173	171.9	-0.984066	0.256601	-3.83501	0.000125559	0.000623721	Fatty Acids, Lipids, and Isoprenoids	- none -	CBSS-176299.4.peg.1996A	Glycerophosphoryl diester phosphodiesterase (EC 3.1.4.46)
fig|6666666.293769.peg.1176	1410.81	-0.328475	0.134633	-2.43977	0.0146966	0.0339785	DNA Metabolism	DNA repair	DNA repair, bacterial RecFOR pathway	RecA protein
fig|6666666.293769.peg.1177	227.427	0.626535	0.232237	2.69783	0.00697929	0.0180587	Cell Wall and Capsule	- none -	- none -	UDP-N-acetylglucosamine--N-acetylmuramyl-(pentapeptide) pyrophosphoryl-undecaprenol N-acetylglucosamine transferase (EC 2.4.1.227)
fig|6666666.293769.peg.1179	411.041	-0.570579	0.236276	-2.41488	0.0157404	0.0358734	Cell Wall and Capsule	- none -	- none -	UDP-N-acetylenolpyruvoylglucosamine reductase (EC 1.3.1.98)
fig|6666666.293769.peg.118	392.196	1.97503	0.419276	4.71058	2.47019e-06	2.36747e-05	Protein Metabolism	Protein biosynthesis	Ribosome LSU bacterial	LSU ribosomal protein L4p (L1e)
fig|6666666.293769.peg.1180	190.465	1.32887	0.30551	4.34968	1.36338e-05	9.62965e-05	Amino Acids and Derivatives	- none -	- none -	D-alanine--D-alanine ligase (EC 6.3.2.4)
fig|6666666.293769.peg.1181	167.082	1.22637	0.350135	3.50258	0.00046078	0.0018014	Cell cycle	- none -	- none -	Cell division protein FtsQ
fig|6666666.293769.peg.1185	17313.3	-1.48161	0.269472	-5.4982	3.83698e-08	9.61036e-07	Hypothetical proteins	- none -	- none -	hypothetical protein
fig|6666666.293769.peg.1189	21.0935	1.24115	0.4614	2.68997	0.00714594	0.018376	Hypothetical proteins	- none -	- none -	hypothetical protein
fig|6666666.293769.peg.119	1252.55	2.19776	0.454186	4.8389	1.30558e-06	1.38954e-05	Protein Metabolism	Protein biosynthesis	Ribosome LSU bacterial	LSU ribosomal protein L3p (L3e)
fig|6666666.293769.peg.1191	35.5078	1.00703	0.336156	2.99574	0.00273783	0.00822883	Hypothetical proteins	- none -	- none -	hypothetical protein
fig|6666666.293769.peg.1192	60.5318	0.755186	0.261052	2.89285	0.00381761	0.0109487	Hypothetical proteins	- none -	- none -	hypothetical protein
fig|6666666.293769.peg.1198	468.853	0.476366	0.192974	2.46855	0.0135661	0.0317557	Protein Metabolism	Protein biosynthesis	tRNA aminoacylation, Leu	Leucyl-tRNA synthetase (EC 6.1.1.4)
fig|6666666.293769.peg.1199	463.79	-0.984176	0.216061	-4.55509	5.23642e-06	4.42095e-05	Hypothetical proteins	- none -	- none -	hypothetical protein
fig|6666666.293769.peg.1200	378.756	-1.1839	0.423184	-2.79761	0.00514829	0.014067	Stress Response	Oxidative stress	Glutaredoxins	Glutaredoxin-related protein
fig|6666666.293769.peg.1202	99.4359	1.44821	0.402254	3.60024	0.000317918	0.00133604	DNA Metabolism	- none -	- none -	Helicase PriA essential for oriC/DnaA-independent DNA replication
fig|6666666.293769.peg.1203	285.672	1.03739	0.248334	4.17738	2.94884e-05	0.000185886	Protein Metabolism	Protein biosynthesis	tRNA aminoacylation, Arg	Arginyl-tRNA synthetase (EC 6.1.1.19)
fig|6666666.293769.peg.1204	81.0096	1.92496	0.401207	4.79792	1.60324e-06	1.67316e-05	Hypothetical proteins	- none -	- none -	hypothetical protein
fig|6666666.293769.peg.1205	30.7884	1.75883	0.533814	3.29484	0.000984764	0.00348377	Cell Wall and Capsule	- none -	- none -	Uncharacterized UPF0721 integral membrane protein
fig|6666666.293769.peg.1206	94.3843	-0.563941	0.246938	-2.28373	0.0223873	0.047788	Membrane Transport	- none -	- none -	Outer membrane porin, OmpA family
fig|6666666.293769.peg.1209	35.4273	2.29688	0.457793	5.01728	5.24083e-07	6.6972e-06	Hypothetical proteins	- none -	- none -	hypothetical protein
fig|6666666.293769.peg.121	252.562	1.26902	0.353471	3.59018	0.000330451	0.00137639	Hypothetical proteins	- none -	- none -	hypothetical protein
fig|6666666.293769.peg.1210	110.145	1.21422	0.299476	4.05449	5.0243e-05	0.000286438	Miscellaneous	- none -	- none -	Hydrolase, alpha/beta fold family
fig|6666666.293769.peg.1212	503.871	0.553501	0.206787	2.67668	0.00743565	0.0189652	Cell Wall and Capsule	- none -	- none -	Phosphatidylglycerol--membrane-oligosaccharide glycerophosphotransferase (EC 2.7.8.20)
fig|6666666.293769.peg.1214	158.307	0.659912	0.278534	2.36923	0.0178252	0.0396267	Hypothetical proteins	- none -	- none -	hypothetical protein
fig|6666666.293769.peg.1215	420.797	0.932519	0.283201	3.29278	0.000992026	0.00350286	Cell cycle	- none -	Septum site-determining cluster Min	Septum site-determining protein MinC
fig|6666666.293769.peg.1217	87.9885	1.59107	0.546989	2.90878	0.00362841	0.0104959	Cell cycle	- none -	Septum site-determining cluster Min	Cell division topological specificity factor MinE
fig|6666666.293769.peg.1218	433.798	0.73486	0.243904	3.0129	0.00258762	0.00785272	Hypothetical proteins	- none -	- none -	hypothetical protein
fig|6666666.293769.peg.1219	13.8331	1.13773	0.474196	2.39928	0.0164272	0.0370451	Hypothetical proteins	- none -	- none -	hypothetical protein
fig|6666666.293769.peg.122	1043.2	0.788114	0.199933	3.94188	8.08453e-05	0.000426595	Respiration	Electron donating reactions	NADH ubiquinone oxidoreductase	NADH-ubiquinone oxidoreductase chain N (EC 1.6.5.3)
fig|6666666.293769.peg.1220	6.02662	3.74014	1.03721	3.60596	0.000311007	0.00131838	Hypothetical proteins	- none -	- none -	hypothetical protein
fig|6666666.293769.peg.1221	20.9339	1.93682	0.733531	2.6404	0.00828073	0.0208098	Hypothetical proteins	- none -	- none -	hypothetical protein
fig|6666666.293769.peg.1222	21.6442	1.83022	0.459678	3.98153	6.84739e-05	0.000371221	Hypothetical proteins	- none -	- none -	hypothetical protein
fig|6666666.293769.peg.1223	209.886	1.29721	0.438499	2.95831	0.00309333	0.0092016	Hypothetical proteins	- none -	- none -	hypothetical protein
fig|6666666.293769.peg.1224	325.661	0.801652	0.273243	2.93384	0.00334792	0.00981899	Protein Metabolism	Protein biosynthesis	tRNA aminoacylation, Val	Valyl-tRNA synthetase (EC 6.1.1.9)
fig|6666666.293769.peg.1227	104.747	-0.747692	0.248758	-3.00571	0.00264964	0.00798292	Membrane Transport	ABC transporters	ABC transporter dipeptide (TC 3.A.1.5.2)	Dipeptide transport system permease protein DppC (TC 3.A.1.5.2)
fig|6666666.293769.peg.1229	159.565	0.6268	0.236747	2.64755	0.00810782	0.0204574	Membrane Transport	- none -	- none -	Small-conductance mechanosensitive channel
fig|6666666.293769.peg.123	1134.88	0.682481	0.167344	4.07831	4.53644e-05	0.000267138	Respiration	Electron donating reactions	NADH ubiquinone oxidoreductase	NADH-ubiquinone oxidoreductase chain M (EC 1.6.5.3)
fig|6666666.293769.peg.1230	13.7866	2.07138	0.464108	4.46315	8.07651e-06	6.37021e-05	Miscellaneous	- none -	- none -	Uncharacterized protein HTH_1884
fig|6666666.293769.peg.1231	34.66	1.57079	0.477155	3.29199	0.000994829	0.00350946	Nucleosides and Nucleotides	Purines	Purine conversions	Hypoxanthine-guanine phosphoribosyltransferase (EC 2.4.2.8)
fig|6666666.293769.peg.1232	65.055	0.84073	0.346851	2.42389	0.0153552	0.0351795	Amino Acids and Derivatives	- none -	- none -	5&#39;-methylthioadenosine phosphorylase (EC 2.4.2.28)
fig|6666666.293769.peg.1233	102.291	-0.634381	0.265881	-2.38596	0.0170348	0.0381632	Fatty Acids, Lipids, and Isoprenoids	Isoprenoids	Nonmevalonate Branch of Isoprenoid Biosynthesis	2-C-methyl-D-erythritol 4-phosphate cytidylyltransferase (EC 2.7.7.60)
fig|6666666.293769.peg.1237	42.7422	-2.4115	0.413975	-5.82523	5.70356e-09	2.55099e-07	Hypothetical proteins	- none -	- none -	hypothetical protein
fig|6666666.293769.peg.1238	112.849	-2.14937	0.414018	-5.1915	2.08602e-07	3.3306e-06	Hypothetical proteins	- none -	- none -	hypothetical protein
fig|6666666.293769.peg.1240	7.6832	-2.53126	0.628273	-4.02892	5.60343e-05	0.000313742	Hypothetical proteins	- none -	- none -	hypothetical protein
fig|6666666.293769.peg.1241	22.9833	-2.64564	0.766407	-3.45201	0.000556436	0.00211592	Hypothetical proteins	- none -	- none -	hypothetical protein
fig|6666666.293769.peg.1242	614.353	-1.81498	0.319374	-5.68293	1.32406e-08	4.52227e-07	Hypothetical proteins	- none -	- none -	hypothetical protein
fig|6666666.293769.peg.1244	66.1562	1.07948	0.344581	3.13272	0.00173195	0.0055615	DNA Metabolism	- none -	- none -	Type I restriction-modification system, specificity subunit S
fig|6666666.293769.peg.1257	115.708	1.27246	0.236119	5.38905	7.08309e-08	1.49501e-06	Cell Wall and Capsule	- none -	- none -	Lipid A export permease/ATP-binding protein MsbA
fig|6666666.293769.peg.1258	63.1573	1.59108	0.456591	3.48469	0.0004927	0.00191029	Hypothetical proteins	- none -	- none -	hypothetical protein
fig|6666666.293769.peg.1260	105.598	1.02242	0.37697	2.7122	0.00668392	0.0173902	Hypothetical proteins	- none -	- none -	hypothetical protein
fig|6666666.293769.peg.1261	191.797	0.750376	0.287494	2.61006	0.0090526	0.0224789	Hypothetical proteins	- none -	- none -	hypothetical protein
fig|6666666.293769.peg.1266	98.374	0.597237	0.238383	2.50537	0.0122323	0.0291604	Stress Response	Oxidative stress	Oxidative stress	Paraquat-inducible protein A
fig|6666666.293769.peg.1269	378.095	0.728375	0.297842	2.44551	0.0144646	0.0335662	Nitrogen Metabolism	- none -	- none -	Assimilatory nitrate reductase large subunit (EC 1.7.99.4)
fig|6666666.293769.peg.127	314.248	1.12367	0.320517	3.50581	0.000455212	0.00178708	Respiration	Electron donating reactions	NADH ubiquinone oxidoreductase	NADH-ubiquinone oxidoreductase chain I (EC 1.6.5.3)
fig|6666666.293769.peg.1272	80.3547	1.35214	0.373072	3.62435	0.000289694	0.00125245	Hypothetical proteins	- none -	- none -	hypothetical protein
fig|6666666.293769.peg.1275	499.512	0.713537	0.291946	2.44407	0.0145225	0.0336797	Hypothetical proteins	- none -	- none -	hypothetical protein
fig|6666666.293769.peg.1277	567.894	0.669976	0.208388	3.21504	0.00130428	0.00437906	Virulence, Disease and Defense	- none -	ECSIG4-SIG7	LPS-assembly protein LptD @ Organic solvent tolerance protein precursor
fig|6666666.293769.peg.1278	181.2	0.66453	0.23024	2.88625	0.00389863	0.0111216	Cell Wall and Capsule	- none -	- none -	Periplasmic chaperone and peptidyl-prolyl cis-trans isomerase of outer membrane proteins SurA (EC 5.2.1.8)
fig|6666666.293769.peg.1279	82.4343	0.770781	0.318572	2.41949	0.0155424	0.0355403	Cofactors, Vitamins, Prosthetic Groups, Pigments	Pyridoxine	Pyridoxin (Vitamin B6) Biosynthesis	4-hydroxythreonine-4-phosphate dehydrogenase (EC 1.1.1.262)
fig|6666666.293769.peg.1281	8.82483	1.87481	0.705137	2.65879	0.00784227	0.0198695	Miscellaneous	- none -	- none -	COG1355, Predicted dioxygenase
fig|6666666.293769.peg.1284	543.294	-0.466292	0.200785	-2.32234	0.0202144	0.0439755	Cofactors, Vitamins, Prosthetic Groups, Pigments	Folate and pterines	Folate Biosynthesis	FolM Alternative dihydrofolate reductase 1
fig|6666666.293769.peg.1285	77.7797	0.62584	0.239281	2.61551	0.00890955	0.0222265	Miscellaneous	- none -	- none -	SAM-dependent methyltransferase, MidA
fig|6666666.293769.peg.1286	29.4092	2.79307	0.674537	4.14072	3.4621e-05	0.000213933	Cell Wall and Capsule	- none -	- none -	Undecaprenyl-diphosphatase (EC 3.6.1.27)
fig|6666666.293769.peg.1287	12.858	2.00367	0.488746	4.09962	4.13835e-05	0.000248765	Hypothetical proteins	- none -	- none -	hypothetical protein
fig|6666666.293769.peg.1291	165.42	1.41528	0.274272	5.16015	2.46754e-07	3.6355e-06	Cell Wall and Capsule	- none -	- none -	Outer membrane beta-barrel assembly protein BamD
fig|6666666.293769.peg.1292	331.304	-0.470964	0.190445	-2.47296	0.0133997	0.0314446	RNA Metabolism	- none -	- none -	Ribosomal large subunit pseudouridine synthase D (EC 5.4.99.23)
fig|6666666.293769.peg.1296	669.007	-0.571209	0.249769	-2.28695	0.0221986	0.0474133	Protein Metabolism	Protein degradation	Proteolysis in bacteria, ATP-dependent	ClpB protein
fig|6666666.293769.peg.130	1310.55	0.44163	0.193452	2.28288	0.0224372	0.0478414	Respiration	Electron donating reactions	NADH ubiquinone oxidoreductase	NADH-ubiquinone oxidoreductase chain F (EC 1.6.5.3)
fig|6666666.293769.peg.1300	60.9415	0.852632	0.294709	2.89314	0.00381417	0.0109472	Carbon Metabolism	- none -	- none -	Sugar fermentation stimulation protein SfsA
fig|6666666.293769.peg.1302	134.631	-0.536232	0.224098	-2.39284	0.0167183	0.0376112	Membrane Transport	- none -	- none -	Lipoprotein-releasing system ATP-binding protein LolD
fig|6666666.293769.peg.1303	1006.22	-1.13385	0.384969	-2.94529	0.00322648	0.00953728	Hypothetical proteins	- none -	- none -	hypothetical protein
fig|6666666.293769.peg.1304	31.793	1.4093	0.414547	3.3996	0.000674834	0.00249543	Hypothetical proteins	- none -	- none -	hypothetical protein
fig|6666666.293769.peg.1305	245.062	1.21325	0.193376	6.27405	3.5177e-10	3.776e-08	Membrane Transport	- none -	- none -	Ferrous iron transport protein B
fig|6666666.293769.peg.1306	91.2396	1.71081	0.357804	4.78142	1.74057e-06	1.80644e-05	Cell Wall and Capsule	- none -	- none -	Uncharacterized membrane protein, YraQ family
fig|6666666.293769.peg.131	403.489	1.42939	0.248623	5.74921	8.96596e-09	3.30445e-07	Respiration	Electron donating reactions	NADH ubiquinone oxidoreductase	NADH-ubiquinone oxidoreductase chain E (EC 1.6.5.3)
fig|6666666.293769.peg.1312	252.607	1.68725	0.381758	4.41969	9.88415e-06	7.42695e-05	Hypothetical proteins	- none -	- none -	hypothetical protein
fig|6666666.293769.peg.1316	116.898	1.29427	0.246885	5.24242	1.5848e-07	2.7064e-06	Hypothetical proteins	- none -	- none -	hypothetical protein
fig|6666666.293769.peg.1317	86.0756	1.30169	0.360424	3.61155	0.000304378	0.00129949	Hypothetical proteins	- none -	- none -	hypothetical protein
fig|6666666.293769.peg.132	966.443	0.732677	0.1709	4.28716	1.80973e-05	0.000121197	Respiration	Electron donating reactions	NADH ubiquinone oxidoreductase	NADH-ubiquinone oxidoreductase chain D (EC 1.6.5.3)
fig|6666666.293769.peg.1323	474.285	2.21669	0.934184	2.37286	0.0176508	0.0394024	Nitrogen Metabolism	- none -	- none -	Hydroxylamine oxidoreductase (Fragment)
fig|6666666.293769.peg.1324	240.905	2.59904	0.789784	3.29082	0.000998965	0.00352074	Hypothetical proteins	- none -	- none -	hypothetical protein
fig|6666666.293769.peg.133	677.55	0.792584	0.207661	3.81672	0.000135237	0.000665033	Respiration	Electron donating reactions	NADH ubiquinone oxidoreductase	NADH-ubiquinone oxidoreductase chain C (EC 1.6.5.3)
fig|6666666.293769.peg.1333	98.7868	-0.64386	0.22779	-2.82656	0.00470517	0.0130268	Hypothetical proteins	- none -	- none -	hypothetical protein
fig|6666666.293769.peg.1335	26.5795	1.75844	0.574097	3.06296	0.00219161	0.00677128	Hypothetical proteins	- none -	- none -	hypothetical protein
fig|6666666.293769.peg.1336	881.747	0.871691	0.319745	2.7262	0.00640674	0.0167853	Protein Metabolism	- none -	- none -	Translation elongation factor G paralog VC2342
fig|6666666.293769.peg.1342	40.5594	0.83704	0.345331	2.42388	0.0153559	0.0351795	Hypothetical proteins	- none -	- none -	hypothetical protein
fig|6666666.293769.peg.1346	114.573	1.09808	0.436437	2.51602	0.011869	0.0283844	Hypothetical proteins	- none -	- none -	hypothetical protein
fig|6666666.293769.peg.135	500.961	1.04102	0.256435	4.0596	4.91562e-05	0.000281096	Respiration	Electron donating reactions	NADH ubiquinone oxidoreductase	NADH ubiquinone oxidoreductase chain A (EC 1.6.5.3)
fig|6666666.293769.peg.1351	152.317	-0.488825	0.169344	-2.88659	0.00389447	0.0111182	Virulence, Disease and Defense	- none -	Aerotolerance operon in Bacteroides and potentially orthologous operons in other organisms	MoxR-like ATPase in aerotolerance operon
fig|6666666.293769.peg.1354	215.631	0.431808	0.179895	2.40034	0.0163798	0.0369668	Cell Wall and Capsule	- none -	- none -	putative membrane protein
fig|6666666.293769.peg.1356	45.9035	1.12499	0.262651	4.28321	1.84214e-05	0.000122929	Hypothetical proteins	- none -	- none -	hypothetical protein
fig|6666666.293769.peg.1357	1109.43	-0.772921	0.288266	-2.68128	0.00733418	0.0187701	Carbon Metabolism	Central carbohydrate metabolism	Pyruvate metabolism II: acetyl-CoA, acetogenesis from pyruvate	Dihydrolipoamide dehydrogenase of pyruvate dehydrogenase complex (EC 1.8.1.4)
fig|6666666.293769.peg.1358	742.257	-0.734291	0.252444	-2.90873	0.00362901	0.0104959	Carbon Metabolism	Central carbohydrate metabolism	Pyruvate metabolism II: acetyl-CoA, acetogenesis from pyruvate	Dihydrolipoamide acetyltransferase component of pyruvate dehydrogenase complex (EC 2.3.1.12)
fig|6666666.293769.peg.136	285.231	1.57719	0.426789	3.69549	0.000219463	0.000998213	Protein Metabolism	- none -	- none -	Protein translocase membrane subunit SecG
fig|6666666.293769.peg.1364	306.085	1.41523	0.32928	4.29797	1.72373e-05	0.000116686	Fatty Acids, Lipids, and Isoprenoids	Fatty acids	Fatty Acid Biosynthesis FASII	Enoyl-[acyl-carrier-protein] reductase [NADH] (EC 1.3.1.9)
fig|6666666.293769.peg.1365	184.961	0.793486	0.270442	2.93403	0.0033459	0.00981899	Membrane Transport	- none -	- none -	ABC transporter, substrate-binding protein (cluster 5, nickel/peptides/opines)
fig|6666666.293769.peg.1366	130.459	0.707218	0.299887	2.35828	0.0183598	0.0405038	Membrane Transport	- none -	- none -	ABC transporter, permease protein 1 (cluster 5, nickel/peptides/opines)
fig|6666666.293769.peg.1369	189.387	0.784295	0.254892	3.07697	0.00209119	0.00649844	Cofactors, Vitamins, Prosthetic Groups, Pigments	- none -	Riboflavin synthesis cluster	Orotidine 5&#39;-phosphate decarboxylase (EC 4.1.1.23)
fig|6666666.293769.peg.137	431.821	1.32405	0.347163	3.81392	0.000136778	0.000669108	Carbon Metabolism	Central carbohydrate metabolism	Glycolysis and Gluconeogenesis	Triosephosphate isomerase (EC 5.3.1.1)
fig|6666666.293769.peg.1370	248.252	0.969151	0.240103	4.0364	5.4277e-05	0.000304811	Cell Wall and Capsule	- none -	- none -	Lipopolysaccharide assembly protein LapB
fig|6666666.293769.peg.1371	97.558	1.46754	0.382448	3.83724	0.000124426	0.000619514	Hypothetical proteins	- none -	- none -	hypothetical protein
fig|6666666.293769.peg.1377	41.2764	5.01568	1.10648	4.53301	5.81487e-06	4.812e-05	Nitrogen Metabolism	- none -	- none -	Heme d1 biosynthesis protein NirD / Heme d1 biosynthesis protein NirL
fig|6666666.293769.peg.1378	80.1486	3.05022	0.818561	3.72632	0.000194297	0.000905673	Nitrogen Metabolism	- none -	- none -	Heme d1 biosynthesis protein NirF
fig|6666666.293769.peg.1379	32.1711	6.68908	1.21883	5.48814	4.06194e-08	9.90955e-07	Nitrogen Metabolism	- none -	- none -	Cytochrome c55X precursor NirC
fig|6666666.293769.peg.1382	8.82651	3.08462	0.950475	3.24535	0.00117307	0.00403224	Hypothetical proteins	- none -	- none -	hypothetical protein
fig|6666666.293769.peg.1383	505.51	2.41153	0.545205	4.42316	9.72669e-06	7.33799e-05	Nitrogen Metabolism	Nitrogen Metabolism - no subcategory	Nitrate and nitrite ammonification	Cytochrome c-type protein NapC
fig|6666666.293769.peg.1385	139.618	1.46672	0.321502	4.56209	5.06462e-06	4.3245e-05	Respiration	Respiration - no subcategory	Biogenesis of c-type cytochromes	Periplasmic thiol:disulfide oxidoreductase DsbB, required for DsbA reoxidation
fig|6666666.293769.peg.1392	226.692	-0.490757	0.182105	-2.69492	0.00704057	0.0181555	RNA Metabolism	- none -	- none -	Transcriptional regulator, AraC family
fig|6666666.293769.peg.140	133.664	-0.885025	0.370577	-2.38823	0.0169295	0.0379861	Hypothetical proteins	- none -	- none -	hypothetical protein
fig|6666666.293769.peg.1403	1358.67	-0.82922	0.177087	-4.68255	2.83322e-06	2.66778e-05	Miscellaneous	- none -	- none -	diguanylate cyclase/phosphodiesterase (GGDEF & EAL domains) with PAS/PAC sensor(s)
fig|6666666.293769.peg.1409	180.386	1.31977	0.356743	3.69949	0.000216034	0.000986194	Protein Metabolism	Protein biosynthesis	tRNA aminoacylation, Glu and Gln	Glutaminyl-tRNA synthetase (EC 6.1.1.18)
fig|6666666.293769.peg.141	214.032	-1.16556	0.342999	-3.39815	0.000678437	0.00250382	Hypothetical proteins	- none -	- none -	hypothetical protein
fig|6666666.293769.peg.1410	55.3273	1.06703	0.290277	3.6759	0.000237009	0.00106005	Protein Metabolism	Protein folding	Peptidyl-prolyl cis-trans isomerase	Peptidyl-prolyl cis-trans isomerase PpiB (EC 5.2.1.8)
fig|6666666.293769.peg.1412	120.126	0.825094	0.325093	2.53802	0.011148	0.0269172	DNA Metabolism	DNA repair	DNA repair, bacterial RecFOR pathway	DNA recombination and repair protein RecF
fig|6666666.293769.peg.142	70.1238	2.46422	0.566001	4.35374	1.33835e-05	9.5411e-05	Protein Metabolism	Protein biosynthesis	Translation termination factors bacterial	Peptide deformylase (EC 3.5.1.88)
fig|6666666.293769.peg.145	185.694	1.17855	0.305268	3.8607	0.000113064	0.00057094	Hypothetical proteins	- none -	- none -	hypothetical protein
fig|6666666.293769.peg.1450	31.2099	2.20902	0.411476	5.36851	7.93881e-08	1.61222e-06	Hypothetical proteins	- none -	- none -	hypothetical protein
fig|6666666.293769.peg.1457	135.092	-0.659861	0.260682	-2.53129	0.0113645	0.0273695	Hypothetical proteins	- none -	- none -	hypothetical protein
fig|6666666.293769.peg.146	297.677	0.969123	0.328881	2.94673	0.00321155	0.00950811	Nitrogen Metabolism	- none -	- none -	Nitrogen regulation protein NtrY (EC 2.7.3.-)
fig|6666666.293769.peg.1460	139.929	-1.61402	0.708588	-2.27779	0.0227389	0.0484024	Hypothetical proteins	- none -	- none -	hypothetical protein
fig|6666666.293769.peg.1461	30.7579	-2.40396	0.763633	-3.14806	0.00164357	0.00534159	Hypothetical proteins	- none -	- none -	hypothetical protein
fig|6666666.293769.peg.1468	93.3808	1.79152	0.396108	4.52282	6.10201e-06	5.00745e-05	Motility and Chemotaxis	- none -	- none -	Gliding motility-associated ABC transporter substrate-binding protein GldG
fig|6666666.293769.peg.1472	61.6041	1.08727	0.385356	2.82146	0.00478056	0.0131966	Hypothetical proteins	- none -	- none -	hypothetical protein
fig|6666666.293769.peg.148	2312.02	0.489363	0.134553	3.63696	0.000275872	0.00120378	Hypothetical proteins	- none -	- none -	hypothetical protein
fig|6666666.293769.peg.1480	132.7	0.799517	0.27447	2.91295	0.00358034	0.0103791	Hypothetical proteins	- none -	- none -	hypothetical protein
fig|6666666.293769.peg.1481	77.4947	0.923809	0.353877	2.61054	0.00904002	0.0224774	Hypothetical proteins	- none -	- none -	hypothetical protein
fig|6666666.293769.peg.1482	731.904	0.698369	0.140111	4.9844	6.21541e-07	7.7067e-06	Hypothetical proteins	- none -	- none -	hypothetical protein
fig|6666666.293769.peg.1486	1079.21	-0.386205	0.14215	-2.71688	0.00658998	0.0171696	Hypothetical proteins	- none -	- none -	hypothetical protein
fig|6666666.293769.peg.1488	6382.45	-0.896485	0.251505	-3.56448	0.000364582	0.00148684	Hypothetical proteins	- none -	- none -	hypothetical protein
fig|6666666.293769.peg.1489	942.65	-0.520256	0.161118	-3.22904	0.00124205	0.00420395	Amino Acids and Derivatives	Alanine, serine, and glycine	Glycine cleavage system	Sodium/glycine symporter GlyP
fig|6666666.293769.peg.1490	75.423	0.972781	0.40285	2.41475	0.0157461	0.0358734	Protein Metabolism	- none -	- none -	Aspartyl protease
fig|6666666.293769.peg.1495	829.207	0.553414	0.243401	2.27367	0.0229858	0.0488724	Fatty Acids, Lipids, and Isoprenoids	Isoprenoids	Nonmevalonate Branch of Isoprenoid Biosynthesis	1-deoxy-D-xylulose 5-phosphate synthase (EC 2.2.1.7)
fig|6666666.293769.peg.1496	405.514	1.00204	0.255868	3.91623	8.99454e-05	0.000471304	RNA Metabolism	RNA processing and modification	RNA processing and degradation, bacterial	Ribonuclease E (EC 3.1.26.12)
fig|6666666.293769.peg.1498	192.431	1.56013	0.330859	4.7154	2.4124e-06	2.32395e-05	RNA Metabolism	- none -	- none -	Ribosomal large subunit pseudouridine synthase C (EC 5.4.99.24)
fig|6666666.293769.peg.1499	271.337	0.729408	0.272081	2.68085	0.00734346	0.0187811	DNA Metabolism	DNA repair	2-phosphoglycolate salvage	Similar to phosphoglycolate phosphatase, clustered with ribosomal large subunit pseudouridine synthase C
fig|6666666.293769.peg.1500	265.403	0.806338	0.291744	2.76385	0.00571237	0.0153077	Protein Metabolism	- none -	- none -	Periplasmic serine proteases (ClpP class)
fig|6666666.293769.peg.1501	122.783	0.897812	0.23962	3.74682	0.000179089	0.000846337	Hypothetical proteins	- none -	- none -	hypothetical protein
fig|6666666.293769.peg.1503	21.098	-2.26285	0.473979	-4.77416	1.80456e-06	1.84232e-05	Hypothetical proteins	- none -	- none -	hypothetical protein
fig|6666666.293769.peg.1504	131.322	-1.74517	0.475848	-3.66749	0.000244942	0.00109164	Hypothetical proteins	- none -	- none -	hypothetical protein
fig|6666666.293769.peg.1506	149.978	-2.06782	0.482722	-4.28366	1.83846e-05	0.000122902	Hypothetical proteins	- none -	- none -	hypothetical protein
fig|6666666.293769.peg.1507	6.84498	-2.57329	0.894784	-2.87587	0.00402913	0.0114073	Hypothetical proteins	- none -	- none -	hypothetical protein
fig|6666666.293769.peg.1508	825.262	-0.640321	0.243592	-2.62866	0.00857208	0.0214989	Cofactors, Vitamins, Prosthetic Groups, Pigments	Tetrapyrroles	Coenzyme B12 biosynthesis	Uroporphyrinogen-III methyltransferase (EC 2.1.1.107)
fig|6666666.293769.peg.1509	531.087	-1.61317	0.416579	-3.87243	0.000107757	0.000546345	Hypothetical proteins	- none -	- none -	hypothetical protein
fig|6666666.293769.peg.1510	1130.53	-2.57416	0.540194	-4.76526	1.88613e-06	1.91476e-05	Miscellaneous	- none -	- none -	FOG: TPR repeat
fig|6666666.293769.peg.1511	1787.64	-2.85136	0.552155	-5.16405	2.41667e-07	3.63095e-06	Hypothetical proteins	- none -	- none -	conserved hypothetical protein
fig|6666666.293769.peg.1512	1452.23	-3.05906	0.500652	-6.11015	9.95388e-10	7.79098e-08	Hypothetical proteins	- none -	- none -	hypothetical protein
fig|6666666.293769.peg.1513	237.268	1.59647	0.388614	4.10811	3.98907e-05	0.000241336	Hypothetical proteins	- none -	- none -	hypothetical protein
fig|6666666.293769.peg.1514	334.219	0.827984	0.249884	3.31348	0.000921431	0.00329383	Cofactors, Vitamins, Prosthetic Groups, Pigments	Coenzyme A	Coenzyme A Biosynthesis	Aspartate 1-decarboxylase (EC 4.1.1.11)
fig|6666666.293769.peg.1518	470.472	-0.549579	0.216747	-2.53558	0.0112261	0.0270534	RNA Metabolism	RNA processing and modification	Polyadenylation bacterial	Poly(A) polymerase (EC 2.7.7.19)
fig|6666666.293769.peg.1521	249.065	0.916868	0.253055	3.62319	0.00029099	0.00125661	Cofactors, Vitamins, Prosthetic Groups, Pigments	Coenzyme A	Coenzyme A Biosynthesis	Pantoate--beta-alanine ligase (EC 6.3.2.1)
fig|6666666.293769.peg.1524	99.8489	1.44843	0.46874	3.09004	0.00200129	0.00627093	Hypothetical proteins	- none -	- none -	hypothetical protein
fig|6666666.293769.peg.1529	1772.95	-0.877931	0.135861	-6.46197	1.03352e-10	1.68823e-08	Miscellaneous	- none -	- none -	FIG003879: Uncharacterized subgroup of the nitrilase superfamily
fig|6666666.293769.peg.153	657.326	0.69135	0.229766	3.00894	0.00262164	0.00792398	Hypothetical proteins	- none -	- none -	hypothetical protein
fig|6666666.293769.peg.1532	160.743	0.802618	0.318022	2.52378	0.0116101	0.0279073	Protein Metabolism	- none -	- none -	Signal recognition particle receptor FtsY
fig|6666666.293769.peg.1537	579.414	-0.5614	0.222902	-2.5186	0.0117822	0.0281992	Hypothetical proteins	- none -	- none -	hypothetical protein
fig|6666666.293769.peg.1538	101.287	0.886414	0.275342	3.21933	0.00128493	0.00432957	Hypothetical proteins	- none -	- none -	hypothetical protein
fig|6666666.293769.peg.1540	282.04	-0.44606	0.16552	-2.69491	0.00704086	0.0181555	RNA Metabolism	- none -	- none -	Formate hydrogenlyase transcriptional activator
fig|6666666.293769.peg.1541	421.957	0.622844	0.144948	4.29702	1.7311e-05	0.000116974	Nucleosides and Nucleotides	- none -	- none -	Carbamoyl-phosphate synthase small chain (EC 6.3.5.5)
fig|6666666.293769.peg.1545	57.8375	1.29146	0.496355	2.60189	0.00927108	0.0229154	Miscellaneous	- none -	- none -	Protein PhnA
fig|6666666.293769.peg.1547	16.0944	1.99011	0.782242	2.54411	0.0109555	0.0264864	Hypothetical proteins	- none -	- none -	hypothetical protein
fig|6666666.293769.peg.155	737.193	0.348244	0.12249	2.84305	0.00446837	0.0125001	Hypothetical proteins	- none -	- none -	FIG00807778: hypothetical protein
fig|6666666.293769.peg.1552	19.6529	1.81385	0.549523	3.30076	0.000964224	0.003424	DNA Metabolism	DNA Metabolism - no subcategory	Restriction-Modification System	Putative predicted metal-dependent hydrolase
fig|6666666.293769.peg.1553	23.747	1.8211	0.657791	2.7685	0.00563151	0.0151342	RNA Metabolism	Transcription	Transcription factors bacterial	Transcription elongation factor GreB
fig|6666666.293769.peg.1566	66.5532	1.27526	0.395511	3.22433	0.0012627	0.00426232	Phages, Prophages, Transposable elements, Plasmids	- none -	- none -	Transposon Tn7 transposition protein tnsA
fig|6666666.293769.peg.1573	3.44898	-2.18453	0.894124	-2.4432	0.0145576	0.0337402	Hypothetical proteins	- none -	- none -	FIG01201914: hypothetical protein
fig|6666666.293769.peg.1574	2.46654	-2.51964	1.1044	-2.28146	0.0225212	0.0479932	Hypothetical proteins	- none -	- none -	FIG01201693: hypothetical protein
fig|6666666.293769.peg.1580	480.962	0.471697	0.19765	2.38652	0.0170085	0.0381271	DNA Metabolism	- none -	- none -	DNA polymerase I (EC 2.7.7.7)
fig|6666666.293769.peg.1582	387.969	-0.550544	0.211422	-2.604	0.00921423	0.0228199	RNA Metabolism	- none -	- none -	Ribosomal large subunit pseudouridine synthase B (EC 5.4.99.22)
fig|6666666.293769.peg.1584	110.697	1.76829	0.649021	2.72456	0.00643881	0.0168458	Hypothetical proteins	- none -	- none -	hypothetical protein
fig|6666666.293769.peg.1585	180.736	0.859361	0.190994	4.49942	6.81383e-06	5.48171e-05	DNA Metabolism	DNA repair	DNA repair, bacterial	DNA recombination protein RmuC
fig|6666666.293769.peg.1589	69.3902	0.593651	0.244211	2.43089	0.0150616	0.034673	Protein Metabolism	- none -	- none -	Peptidase, M23/M37 family
fig|6666666.293769.peg.1593	132.248	1.21329	0.347229	3.49419	0.000475501	0.00185125	Carbon Metabolism	- none -	- none -	Glycosyltransferase
fig|6666666.293769.peg.1601	421.051	0.521927	0.22933	2.27588	0.0228534	0.0486185	Amino Acids and Derivatives	Aromatic amino acids and derivatives	Tryptophan synthesis	Anthranilate synthase, aminase component (EC 4.1.3.27)
fig|6666666.293769.peg.1603	140.202	1.29904	0.350913	3.70189	0.000214	0.000980485	Cofactors, Vitamins, Prosthetic Groups, Pigments	- none -	- none -	2-methoxy-6-polyprenyl-1,4-benzoquinol methylase (EC 2.1.1.201)
fig|6666666.293769.peg.1604	103.885	0.961739	0.262436	3.66465	0.000247673	0.00110119	Cofactors, Vitamins, Prosthetic Groups, Pigments	- none -	- none -	O-succinylbenzoic acid--CoA ligase (EC 6.2.1.26)
fig|6666666.293769.peg.1608	182.125	0.91518	0.303976	3.0107	0.00260647	0.00789719	Hypothetical proteins	- none -	- none -	hypothetical protein
fig|6666666.293769.peg.1609	116.868	1.50922	0.354159	4.26143	2.03124e-05	0.000133415	Hypothetical proteins	- none -	- none -	hypothetical protein
fig|6666666.293769.peg.161	276.359	-1.02287	0.289662	-3.53127	0.000413575	0.00164947	Cell cycle	- none -	- none -	GTP-binding protein EngB
fig|6666666.293769.peg.1613	60.995	0.641431	0.239599	2.6771	0.00742614	0.0189538	Carbon Metabolism	Central carbohydrate metabolism	Pyruvate metabolism II: acetyl-CoA, acetogenesis from pyruvate	Acetate permease ActP (cation/acetate symporter)
fig|6666666.293769.peg.1615	64.9098	1.49628	0.484933	3.08554	0.00203185	0.00634553	DNA Metabolism	DNA repair	DNA repair, bacterial	Methyl-directed repair DNA adenine methylase (EC 2.1.1.72)
fig|6666666.293769.peg.1616	46.8722	0.788677	0.324776	2.42837	0.0151667	0.0348295	Miscellaneous	- none -	- none -	UPF0260 protein YcgN
fig|6666666.293769.peg.1618	53.5768	1.0244	0.277292	3.6943	0.000220494	0.00100048	Cell Wall and Capsule	Capsular and extracellular polysacchrides	Rhamnose containing glycans	dTDP-glucose 4,6-dehydratase (EC 4.2.1.46)
fig|6666666.293769.peg.162	180.215	0.929153	0.26208	3.5453	0.000392169	0.00157749	Regulation and Cell Signaling	- none -	- none -	Response regulator
fig|6666666.293769.peg.1621	200.601	0.538213	0.149265	3.60574	0.00031126	0.00131838	Cofactors, Vitamins, Prosthetic Groups, Pigments	- none -	- none -	Chorismate--pyruvate lyase (EC 4.1.3.40)
fig|6666666.293769.peg.1628	36.8322	-1.60118	0.410296	-3.90249	9.5208e-05	0.000494056	Hypothetical proteins	- none -	- none -	hypothetical protein
fig|6666666.293769.peg.163	188.083	-0.919659	0.243679	-3.77406	0.000160611	0.000768684	Hypothetical proteins	- none -	- none -	hypothetical protein
fig|6666666.293769.peg.1632	63.0651	1.18864	0.324319	3.66504	0.0002473	0.00110084	Virulence, Disease and Defense	- none -	- none -	Thiopurine S-methyltransferase (EC 2.1.1.67)
fig|6666666.293769.peg.164	126.006	0.615327	0.210848	2.91835	0.00351891	0.0102382	Cofactors, Vitamins, Prosthetic Groups, Pigments	Tetrapyrroles	Heme and Siroheme Biosynthesis	Porphobilinogen deaminase (EC 2.5.1.61)
fig|6666666.293769.peg.1640	642.604	-0.442927	0.153185	-2.89145	0.00383466	0.0109808	Phosphorus Metabolism	Phosphorus Metabolism - no subcategory	Polyphosphate	Polyphosphate kinase 2 (EC 2.7.4.1)
fig|6666666.293769.peg.1641	66.2834	1.18843	0.337709	3.51909	0.000433036	0.00171435	Hypothetical proteins	- none -	- none -	hypothetical protein
fig|6666666.293769.peg.1642	58.2463	1.54121	0.432406	3.56426	0.000364883	0.00148684	Hypothetical proteins	- none -	- none -	hypothetical protein
fig|6666666.293769.peg.165	26.5123	2.87649	0.538005	5.34659	8.96288e-08	1.80072e-06	Cofactors, Vitamins, Prosthetic Groups, Pigments	Tetrapyrroles	Coenzyme B12 biosynthesis	Vitamin B12 ABC transporter, B12-binding component BtuF
fig|6666666.293769.peg.1652	451.083	0.406556	0.172151	2.36163	0.0181948	0.0402579	DNA Metabolism	DNA repair	DNA repair, bacterial RecFOR pathway	ATP-dependent DNA helicase RecQ
fig|6666666.293769.peg.1654	73.7117	0.752822	0.291976	2.57837	0.00992665	0.0243119	Hypothetical proteins	- none -	- none -	hypothetical protein
fig|6666666.293769.peg.1655	95.3584	1.2522	0.36396	3.44049	0.000580656	0.00219029	Membrane Transport	- none -	- none -	Uncharacterized ABC transporter ATP-binding protein YadG
fig|6666666.293769.peg.1656	63.5778	0.619415	0.232874	2.65988	0.00781693	0.01983	Membrane Transport	- none -	- none -	Uncharacterized ABC transporter inner membrane permease YadH
fig|6666666.293769.peg.1659	107.588	1.02581	0.285182	3.59704	0.000321861	0.00134658	Cofactors, Vitamins, Prosthetic Groups, Pigments	- none -	- none -	Flavin prenyltransferase UbiX
fig|6666666.293769.peg.166	35.231	1.06531	0.389727	2.73347	0.006267	0.0164766	Hypothetical proteins	- none -	- none -	hypothetical protein
fig|6666666.293769.peg.1660	296.157	0.669601	0.207417	3.22828	0.00124537	0.00421137	Cell Wall and Capsule	Cell Wall and Capsule - no subcategory	Recycling of Peptidoglycan Amino Acids	UDP-N-acetylmuramate:L-alanyl-gamma-D-glutamyl-meso-diaminopimelate ligase (EC 6.3.2.-)
fig|6666666.293769.peg.1661	41.457	1.52169	0.496688	3.06366	0.00218644	0.00677104	Hypothetical proteins	- none -	- none -	hypothetical protein
fig|6666666.293769.peg.1667	154.631	-1.31235	0.500599	-2.62155	0.00875305	0.0219235	Hypothetical proteins	- none -	- none -	hypothetical protein
fig|6666666.293769.peg.1668	230.533	-1.74017	0.502373	-3.4639	0.000532414	0.0020328	Hypothetical proteins	- none -	- none -	hypothetical protein
fig|6666666.293769.peg.1669	21.0329	-1.61336	0.464475	-3.47351	0.000513698	0.00197136	Hypothetical proteins	- none -	- none -	hypothetical protein
fig|6666666.293769.peg.167	193.64	0.603638	0.25984	2.32311	0.0201732	0.0439112	Hypothetical proteins	- none -	- none -	hypothetical protein
fig|6666666.293769.peg.1675	125.925	1.71933	0.429491	4.00319	6.24939e-05	0.000345279	Cell Wall and Capsule	- none -	- none -	2-polyprenylphenol hydroxylase and related flavodoxin oxidoreductases / CDP-6-deoxy-delta-3,4-glucoseen reductase-like
fig|6666666.293769.peg.1679	109.141	-0.55273	0.198	-2.79156	0.00524543	0.0142701	Phosphorus Metabolism	Phosphorus Metabolism - no subcategory	Polyphosphate	Polyphosphate kinase 2 (EC 2.7.4.1)
fig|6666666.293769.peg.1683	604.917	-0.75247	0.181706	-4.14115	3.45569e-05	0.000213888	Carbon Metabolism	- none -	- none -	Cryptic sugar kinase Mak
fig|6666666.293769.peg.1685	63.5628	0.809748	0.248688	3.25609	0.0011296	0.00391865	Hypothetical proteins	- none -	- none -	hypothetical protein
fig|6666666.293769.peg.1687	116.199	1.12673	0.219487	5.13347	2.84446e-07	4.00249e-06	Hypothetical proteins	- none -	- none -	hypothetical protein
fig|6666666.293769.peg.1689	278.266	1.08453	0.339449	3.19496	0.00139852	0.00463071	RNA Metabolism	- none -	- none -	tRNA-5-carboxymethylaminomethyl-2-thiouridine(34) synthesis protein MnmE
fig|6666666.293769.peg.1690	664.326	1.23753	0.329655	3.75401	0.000174025	0.000827608	Cell Wall and Capsule	- none -	- none -	Inner membrane protein translocase and chaperone YidC, long form
fig|6666666.293769.peg.1691	234.045	1.50214	0.318159	4.72133	2.34302e-06	2.2746e-05	Cell Wall and Capsule	- none -	- none -	Membrane protein insertion efficiency factor YidD
fig|6666666.293769.peg.1693	373.816	1.16703	0.389809	2.99385	0.00275479	0.00827273	Protein Metabolism	Protein biosynthesis	Ribosome LSU bacterial	LSU ribosomal protein L34p
fig|6666666.293769.peg.1696	1219.49	-1.26355	0.226716	-5.57329	2.49971e-08	6.85506e-07	Respiration	- none -	- none -	Succinate dehydrogenase flavoprotein subunit (EC 1.3.5.1)
fig|6666666.293769.peg.1703	762.361	1.24097	0.315834	3.92919	8.52335e-05	0.000448491	RNA Metabolism	Transcription	Transcription initiation, bacterial sigma factors	RNA polymerase sigma factor RpoD
fig|6666666.293769.peg.1705	461.427	2.48082	0.375323	6.60984	3.84743e-11	8.03043e-09	Miscellaneous	- none -	- none -	Transamidase GatB domain protein
fig|6666666.293769.peg.1706	569.181	1.4777	0.271838	5.43595	5.45053e-08	1.2563e-06	Protein Metabolism	Protein biosynthesis	Ribosome SSU bacterial	SSU ribosomal protein S21p
fig|6666666.293769.peg.1707	1499.45	-0.551745	0.228563	-2.41398	0.0157794	0.0359074	DNA Metabolism	- none -	- none -	Replicative DNA helicase (DnaB) (EC 3.6.4.12)
fig|6666666.293769.peg.1709	19.4261	1.56378	0.56288	2.77817	0.00546655	0.0147542	Hypothetical proteins	- none -	- none -	hypothetical protein
fig|6666666.293769.peg.1710	249.578	-1.31039	0.319776	-4.09783	4.1704e-05	0.000250291	Membrane Transport	Membrane Transport - no subcategory	Ton and Tol transport systems	TonB-dependent receptor
fig|6666666.293769.peg.1711	266.102	-0.907313	0.382553	-2.37173	0.0177049	0.0394182	Hypothetical proteins	- none -	- none -	hypothetical protein
fig|6666666.293769.peg.1712	32.4127	1.33113	0.422701	3.14911	0.0016377	0.00532782	Hypothetical proteins	- none -	- none -	hypothetical protein
fig|6666666.293769.peg.1718	205.801	1.80131	0.659838	2.72993	0.0063348	0.0166433	Nitrogen Metabolism	Nitrogen Metabolism - no subcategory	Nitrate and nitrite ammonification	Nitrite reductase [NAD(P)H] large subunit (EC 1.7.1.4)
fig|6666666.293769.peg.172	87.9997	1.88107	0.277563	6.7771	1.22616e-11	3.8389e-09	Hypothetical proteins	- none -	- none -	hypothetical protein
fig|6666666.293769.peg.1721	119.98	0.73617	0.21451	3.43187	0.000599438	0.00225209	Cell Wall and Capsule	Gram-Negative cell wall components	Peptidoglycan lipid II flippase	Proposed peptidoglycan lipid II flippase MurJ
fig|6666666.293769.peg.1722	286.01	2.03481	0.429295	4.73988	2.13841e-06	2.13104e-05	Protein Metabolism	Protein biosynthesis	Ribosome SSU bacterial	SSU ribosomal protein S20p
fig|6666666.293769.peg.1724	115.274	0.729224	0.22414	3.25343	0.00114021	0.00395181	Protein Metabolism	- none -	CBSS-176279.3.peg.868	GTP-binding protein Obg
fig|6666666.293769.peg.1725	553.764	1.32706	0.303403	4.37392	1.22035e-05	8.86819e-05	Protein Metabolism	Protein biosynthesis	Ribosome LSU bacterial	LSU ribosomal protein L27p
fig|6666666.293769.peg.1728	395.92	0.811138	0.262001	3.09593	0.00196194	0.00618373	Amino Acids and Derivatives	- none -	- none -	Ketol-acid reductoisomerase (NADP(+)) (EC 1.1.1.86)
fig|6666666.293769.peg.173	68.3541	0.767738	0.338449	2.2684	0.0233048	0.0494109	Hypothetical proteins	- none -	- none -	hypothetical protein
fig|6666666.293769.peg.1731	1609.54	1.57406	0.362659	4.34033	1.42266e-05	9.9164e-05	Sulfur Metabolism	Sulfur Metabolism - no subcategory	Thioredoxin-disulfide reductase	Alkyl hydroperoxide reductase subunit C-like protein
fig|6666666.293769.peg.1732	193.081	0.83229	0.232285	3.58305	0.000339604	0.00140208	Respiration	Electron donating reactions	Na(+)-translocating NADH-quinone oxidoreductase and rnf-like group of electron transport complexes	Electron transport complex protein RnfC
fig|6666666.293769.peg.1738	298.446	0.980652	0.405764	2.4168	0.0156575	0.0357165	Sulfur Metabolism	- none -	- none -	Similar to tRNA 2-thiouridine synthesis protein TusE and issimilatory sulfite reductase, gamma subunit
fig|6666666.293769.peg.1739	600.076	1.12074	0.367516	3.0495	0.00229223	0.00703588	Hypothetical proteins	- none -	- none -	hypothetical protein
fig|6666666.293769.peg.174	53.3298	1.31375	0.367761	3.57229	0.000353877	0.00145461	Hypothetical proteins	- none -	- none -	hypothetical protein
fig|6666666.293769.peg.1740	127.212	1.10053	0.388175	2.83513	0.00458065	0.0127762	Cofactors, Vitamins, Prosthetic Groups, Pigments	- none -	- none -	Protein similar to cobyrinic acid a,c-diamide synthetase clustered with dissimilatory sulfite reductase
fig|6666666.293769.peg.1742	137.4	1.78365	0.364812	4.88925	1.01222e-06	1.14181e-05	Nitrogen Metabolism	Nitrogen Metabolism - no subcategory	Nitrate and nitrite ammonification	Nitrate/nitrite sensor protein (EC 2.7.3.-)
fig|6666666.293769.peg.1743	119.327	3.76179	0.756513	4.97255	6.60794e-07	8.11308e-06	Stress Response	- none -	- none -	Repair of Iron Centers di-iron protein
fig|6666666.293769.peg.1746	12.8969	1.44911	0.482999	3.00022	0.00269782	0.00812155	Regulation and Cell Signaling	- none -	- none -	Metal chaperone, involved in Zn homeostasis
fig|6666666.293769.peg.1747	443.786	-1.0071	0.426676	-2.36034	0.0182584	0.0403749	Hypothetical proteins	- none -	- none -	hypothetical protein
fig|6666666.293769.peg.175	116.313	0.9341	0.302011	3.09293	0.00198188	0.00622534	RNA Metabolism	Transcription	Transcription factors bacterial	Transcription-repair coupling factor
fig|6666666.293769.peg.1750	46.5864	1.38738	0.418119	3.31815	0.000906158	0.00325161	Cell Wall and Capsule	- none -	- none -	Uncharacterized membrane protein, YraQ family
fig|6666666.293769.peg.1771	1720.13	-1.1492	0.358359	-3.20684	0.00134199	0.00448166	Hypothetical proteins	- none -	- none -	hypothetical protein
fig|6666666.293769.peg.1773	332.151	-2.29518	0.327115	-7.01644	2.27594e-12	9.50077e-10	Hypothetical proteins	- none -	- none -	hypothetical protein
fig|6666666.293769.peg.1774	203.077	-2.2944	0.490044	-4.68203	2.84047e-06	2.66791e-05	Hypothetical proteins	- none -	- none -	hypothetical protein
fig|6666666.293769.peg.1779	69.8018	0.917745	0.262838	3.49168	0.000479993	0.00186488	Respiration	Electron donating reactions	Respiratory dehydrogenases 1	NADH dehydrogenase (EC 1.6.99.3)
fig|6666666.293769.peg.1780	247.262	-0.670774	0.230629	-2.90846	0.00363217	0.010497	Cell Wall and Capsule	- none -	- none -	Prolipoprotein diacylglyceryl transferase
fig|6666666.293769.peg.1784	144.642	-1.80979	0.671529	-2.69503	0.00703815	0.0181555	Hypothetical proteins	- none -	- none -	hypothetical protein
fig|6666666.293769.peg.1785	44.5575	-2.02201	0.539587	-3.74734	0.000178721	0.000845659	Hypothetical proteins	- none -	- none -	hypothetical protein
fig|6666666.293769.peg.1786	439.439	-2.52144	0.446943	-5.64151	1.68562e-08	5.22744e-07	RNA Metabolism	RNA Metabolism - no subcategory	Group II intron-associated genes	Retron-type RNA-directed DNA polymerase (EC 2.7.7.49)
fig|6666666.293769.peg.1789	11.1509	2.19178	0.948038	2.31192	0.0207822	0.0448986	Hypothetical proteins	- none -	- none -	hypothetical protein
fig|6666666.293769.peg.1791	67.2085	1.00414	0.309451	3.24492	0.00117485	0.00403465	RNA Metabolism	- none -	- none -	23S rRNA (uracil(1939)-C(5))-methyltransferase (EC 2.1.1.190)
fig|6666666.293769.peg.1795	19.8442	1.71722	0.545897	3.14569	0.00165694	0.00536187	Hypothetical proteins	- none -	- none -	hypothetical protein
fig|6666666.293769.peg.1800	223.693	-0.655513	0.241468	-2.71469	0.00663373	0.0172716	Hypothetical proteins	- none -	- none -	hypothetical protein
fig|6666666.293769.peg.1805	116.887	-0.660057	0.207137	-3.18657	0.00143969	0.00473838	Hypothetical proteins	- none -	- none -	hypothetical protein
fig|6666666.293769.peg.1811	25.0012	1.12008	0.408315	2.74318	0.00608474	0.0161102	Fatty Acids, Lipids, and Isoprenoids	- none -	- none -	Acyl-CoA:1-acyl-sn-glycerol-3-phosphate acyltransferase (EC 2.3.1.51)
fig|6666666.293769.peg.1812	29.0486	1.54834	0.484244	3.19744	0.00138653	0.00460582	Amino Acids and Derivatives	Histidine Metabolism	Histidine Biosynthesis	Histidinol-phosphatase (EC 3.1.3.15)
fig|6666666.293769.peg.1814	115.651	1.33059	0.220842	6.02506	1.69049e-09	1.13667e-07	Protein Metabolism	Protein biosynthesis	Glycyl-tRNA synthetase	Glycyl-tRNA synthetase alpha chain (EC 6.1.1.14)
fig|6666666.293769.peg.1822	36.4806	1.42787	0.39792	3.58832	0.000332814	0.00138317	Protein Metabolism	Protein folding	Peptidyl-prolyl cis-trans isomerase	FKBP-type peptidyl-prolyl cis-trans isomerase SlpA (EC 5.2.1.8)
fig|6666666.293769.peg.1825	156.127	0.907439	0.251566	3.60716	0.000309569	0.00131567	Cofactors, Vitamins, Prosthetic Groups, Pigments	Riboflavin, FMN, FAD	Riboflavin, FMN and FAD metabolism	Riboflavin kinase (EC 2.7.1.26)
fig|6666666.293769.peg.1829	716.954	-0.383317	0.154426	-2.48221	0.0130569	0.0307553	Fatty Acids, Lipids, and Isoprenoids	Fatty acids	Fatty Acid Biosynthesis FASII	3-oxoacyl-[acyl-carrier-protein] synthase, KASI (EC 2.3.1.41)
fig|6666666.293769.peg.1834	974.78	-0.39478	0.128581	-3.07028	0.00213857	0.0066292	Protein Metabolism	Protein degradation	Aminopeptidases (EC 3.4.11.-)	Membrane alanine aminopeptidase N (EC 3.4.11.2)
fig|6666666.293769.peg.1837	2197.1	-1.25493	0.236756	-5.30051	1.15477e-07	2.14775e-06	Hypothetical proteins	- none -	- none -	hypothetical protein
fig|6666666.293769.peg.1845	175.692	1.15427	0.344336	3.35215	0.000801854	0.00291351	Hypothetical proteins	- none -	- none -	FIG00635626: hypothetical protein
fig|6666666.293769.peg.1848	7.56006	1.89849	0.771098	2.46205	0.0138144	0.0322163	Hypothetical proteins	- none -	- none -	hypothetical protein
fig|6666666.293769.peg.1850	10.5536	1.74588	0.586196	2.97831	0.00289839	0.0086698	Cofactors, Vitamins, Prosthetic Groups, Pigments	- none -	ar-431-EC Molybdopterin-guanine dinucleotide biosynthesis	Molybdopterin-guanine dinucleotide biosynthesis protein MobB
fig|6666666.293769.peg.1852	2971.01	-0.996982	0.33081	-3.01376	0.0025803	0.00783685	Cofactors, Vitamins, Prosthetic Groups, Pigments	Tetrapyrroles	Heme and Siroheme Biosynthesis	Ferrochelatase, protoheme ferro-lyase (EC 4.99.1.1)
fig|6666666.293769.peg.1861	71.7847	-0.871778	0.298904	-2.91658	0.00353888	0.0102748	Hypothetical proteins	- none -	- none -	hypothetical protein
fig|6666666.293769.peg.1867	167.009	-1.352	0.548766	-2.46372	0.0137505	0.0320874	DNA Metabolism	- none -	- none -	ATPase involved in DNA repair
fig|6666666.293769.peg.1879	141.141	0.804277	0.243983	3.29644	0.000979188	0.0034673	Cell Wall and Capsule	- none -	- none -	Membrane-bound lytic murein transglycosylase D
fig|6666666.293769.peg.1880	9.88304	2.06814	0.745898	2.77268	0.00555967	0.0149732	Hypothetical proteins	- none -	- none -	hypothetical protein
fig|6666666.293769.peg.1881	20.2981	2.37321	0.434978	5.45592	4.87193e-08	1.15847e-06	Hypothetical proteins	- none -	- none -	hypothetical protein
fig|6666666.293769.peg.1882	33.4973	1.29649	0.442592	2.92931	0.00339716	0.00991695	RNA Metabolism	- none -	- none -	tRNA (guanine(46)-N(7))-methyltransferase (EC 2.1.1.33)
fig|6666666.293769.peg.1883	60.3321	1.02146	0.197982	5.15937	2.47784e-07	3.63642e-06	Cofactors, Vitamins, Prosthetic Groups, Pigments	- none -	- none -	Thiazole synthase (EC 2.8.1.10)
fig|6666666.293769.peg.1885	307.16	-0.653569	0.171637	-3.80785	0.000140183	0.000683095	Cofactors, Vitamins, Prosthetic Groups, Pigments	Biotin	Biotin biosynthesis	Long-chain-fatty-acid--CoA ligase (EC 6.2.1.3)
fig|6666666.293769.peg.1886	11.0136	2.15487	0.568371	3.79131	0.000149858	0.000724601	Hypothetical proteins	- none -	- none -	hypothetical protein
fig|6666666.293769.peg.1887	932.047	0.552665	0.153965	3.58955	0.000331243	0.00137816	Hypothetical proteins	- none -	- none -	hypothetical protein
fig|6666666.293769.peg.1891	212.703	1.7023	0.313412	5.4315	5.58827e-08	1.26077e-06	DNA Metabolism	- none -	- none -	DNA translocase FtsK
fig|6666666.293769.peg.1895	886.084	-1.02952	0.231924	-4.43906	9.03528e-06	6.94183e-05	Miscellaneous	- none -	- none -	diguanylate cyclase/phosphodiesterase (GGDEF & EAL domains) with PAS/PAC sensor(s)
fig|6666666.293769.peg.1896	392.799	-0.588576	0.186084	-3.16295	0.00156177	0.00509336	RNA Metabolism	- none -	- none -	Two-component transcriptional response regulator, LuxR family
fig|6666666.293769.peg.1902	399.472	-0.815504	0.239663	-3.40271	0.000667213	0.00247211	Cofactors, Vitamins, Prosthetic Groups, Pigments	Tetrapyrroles	Coenzyme B12 biosynthesis	Cobalamin synthase (EC 2.7.8.26)
fig|6666666.293769.peg.1903	210.102	-2.02271	0.513304	-3.94058	8.12857e-05	0.000428318	Hypothetical proteins	- none -	- none -	hypothetical protein
fig|6666666.293769.peg.1904	3095.77	-2.28843	0.400039	-5.72052	1.06196e-08	3.76396e-07	Hypothetical proteins	- none -	- none -	hypothetical protein
fig|6666666.293769.peg.1906	161.581	0.797762	0.272277	2.92997	0.00338996	0.00990364	Stress Response	- none -	- none -	33 kDa chaperonin HslO
fig|6666666.293769.peg.1907	6890.3	-3.61809	0.69608	-5.1978	2.0166e-07	3.25177e-06	Hypothetical proteins	- none -	- none -	hypothetical protein
fig|6666666.293769.peg.1909	32.4451	1.08615	0.446339	2.43345	0.0149555	0.0344499	Cofactors, Vitamins, Prosthetic Groups, Pigments	- none -	- none -	Molybdopterin-synthase adenylyltransferase (EC 2.7.7.80)
fig|6666666.293769.peg.1910	1384.43	-1.70381	0.266517	-6.39287	1.62799e-10	2.18442e-08	Hypothetical proteins	- none -	- none -	hypothetical protein
fig|6666666.293769.peg.1911	166.243	1.02939	0.225615	4.56259	5.0526e-06	4.3245e-05	Membrane Transport	- none -	- none -	Efflux ABC transporter, permease/ATP-binding protein
fig|6666666.293769.peg.1912	124.569	1.55084	0.318592	4.8678	1.12845e-06	1.23964e-05	Cell Wall and Capsule	- none -	- none -	Transglycosylase, Slt family
fig|6666666.293769.peg.1913	71.1138	1.86832	0.46454	4.02187	5.77382e-05	0.000322322	RNA Metabolism	- none -	- none -	16S rRNA m(2)G 1207 methyltransferase (EC 2.1.1.52)
fig|6666666.293769.peg.1915	197.683	-0.468076	0.18572	-2.52033	0.0117245	0.0281103	Hydrogen Metabolism	- none -	- none -	Quad-[4Fe-4S] ferredoxin, HycB/HydN/HyfA family
fig|6666666.293769.peg.1916	1055.95	-0.681477	0.152716	-4.4624	8.10477e-06	6.37021e-05	Miscellaneous	Miscellaneous - no subcategory	Tungstate strays	Tungsten-containing aldehyde:ferredoxin oxidoreductase (EC 1.2.7.5)
fig|6666666.293769.peg.1917	710.673	-0.861908	0.16617	-5.18692	2.13801e-07	3.33298e-06	Nitrogen Metabolism	Nitrogen Metabolism - no subcategory	Nitrate and nitrite ammonification	Nitrite reductase probable [NAD(P)H] subunit (EC 1.7.1.4)
fig|6666666.293769.peg.1925	366.105	-0.487029	0.195176	-2.49534	0.0125837	0.0298465	Cell Wall and Capsule	- none -	- none -	D-arabinose 5-phosphate isomerase (EC 5.3.1.13)
fig|6666666.293769.peg.1926	132.06	0.919713	0.34146	2.69347	0.00707119	0.0182087	Cell Wall and Capsule	- none -	- none -	3-deoxy-manno-octulosonate cytidylyltransferase (EC 2.7.7.38)
fig|6666666.293769.peg.1929	35.1	1.07846	0.445953	2.41833	0.0155917	0.0356098	Hypothetical proteins	- none -	- none -	hypothetical protein
fig|6666666.293769.peg.1930	216.375	1.85466	0.387983	4.78027	1.75064e-06	1.81189e-05	Protein Metabolism	Protein biosynthesis	Ribosome SSU bacterial	SSU ribosomal protein S6p
fig|6666666.293769.peg.1931	175.045	1.63091	0.432518	3.77073	0.000162774	0.000777053	Protein Metabolism	Protein biosynthesis	Ribosome SSU bacterial	SSU ribosomal protein S18p, zinc-independent
fig|6666666.293769.peg.1932	223.628	1.81059	0.346309	5.22825	1.71123e-07	2.88301e-06	Protein Metabolism	Protein biosynthesis	Ribosome LSU bacterial	LSU ribosomal protein L9p
fig|6666666.293769.peg.1942	52.3731	0.951385	0.341869	2.78289	0.00538772	0.0145938	Cofactors, Vitamins, Prosthetic Groups, Pigments	Riboflavin, FMN, FAD	Riboflavin, FMN and FAD metabolism	Riboflavin synthase eubacterial/eukaryotic (EC 2.5.1.9)
fig|6666666.293769.peg.1943	55.299	1.87747	0.454757	4.12852	3.65113e-05	0.000223409	Carbon Metabolism	- none -	- none -	Phosphoglucomutase (EC 5.4.2.2)
fig|6666666.293769.peg.1946	355.536	-0.546429	0.235763	-2.31771	0.0204652	0.0443488	Hypothetical proteins	- none -	- none -	hypothetical protein
fig|6666666.293769.peg.1948	400.822	-2.0472	0.534094	-3.83303	0.000126577	0.000627372	Stress Response	Oxidative stress	Rubrerythrin	Rubredoxin
fig|6666666.293769.peg.1955	34.0949	0.868805	0.36473	2.38205	0.0172164	0.0385471	Hypothetical proteins	- none -	- none -	hypothetical protein
fig|6666666.293769.peg.1956	46.7899	-2.00271	0.494683	-4.04847	5.15531e-05	0.000291255	Hypothetical proteins	- none -	- none -	hypothetical protein
fig|6666666.293769.peg.1957	36.7654	-1.94608	0.522148	-3.72707	0.000193718	0.000904098	Hypothetical proteins	- none -	- none -	hypothetical protein
fig|6666666.293769.peg.1958	40.6674	-2.23485	0.490608	-4.55527	5.23178e-06	4.42095e-05	Hypothetical proteins	- none -	- none -	hypothetical protein
fig|6666666.293769.peg.1960	251.243	-2.09601	0.385297	-5.43998	5.32874e-08	1.23581e-06	Hypothetical proteins	- none -	- none -	hypothetical protein
fig|6666666.293769.peg.1961	95.5156	0.669045	0.288675	2.31764	0.0204687	0.0443488	RNA Metabolism	- none -	- none -	tRNA pseudouridine(38-40) synthase (EC 5.4.99.12)
fig|6666666.293769.peg.1963	309.193	0.880783	0.236873	3.71837	0.000200514	0.000930037	Hypothetical proteins	- none -	- none -	hypothetical protein
fig|6666666.293769.peg.1966	303.93	-0.816218	0.291824	-2.79695	0.00515874	0.0140751	Hypothetical proteins	- none -	- none -	hypothetical protein
fig|6666666.293769.peg.1968	1455.06	-0.745368	0.210617	-3.53898	0.000401683	0.00160887	Carbon Metabolism	Organic acids	Glycerate metabolism	Pyruvate kinase (EC 2.7.1.40)
fig|6666666.293769.peg.1969	343.306	0.607067	0.192953	3.14619	0.00165413	0.00535739	Amino Acids and Derivatives	Histidine Metabolism	Histidine Biosynthesis	Histidinol-phosphate aminotransferase (EC 2.6.1.9)
fig|6666666.293769.peg.1971	231.342	0.862591	0.205537	4.19678	2.70741e-05	0.000172111	Amino Acids and Derivatives	- none -	- none -	ATP phosphoribosyltransferase (EC 2.4.2.17) => HisGs
fig|6666666.293769.peg.1972	390.417	0.710135	0.192427	3.6904	0.000223898	0.00100861	Cell Wall and Capsule	Cell Wall and Capsule - no subcategory	UDP-N-acetylmuramate from Fructose-6-phosphate Biosynthesis	UDP-N-acetylglucosamine 1-carboxyvinyltransferase (EC 2.5.1.7)
fig|6666666.293769.peg.1980	13.6159	2.80128	0.904436	3.09726	0.00195317	0.00616127	Hypothetical proteins	- none -	- none -	hypothetical protein
fig|6666666.293769.peg.1982	172.176	0.895931	0.171485	5.22454	1.74591e-07	2.9283e-06	Hypothetical proteins	- none -	- none -	hypothetical protein
fig|6666666.293769.peg.1984	42.2971	1.29259	0.486838	2.65507	0.00792913	0.0200739	Hypothetical proteins	- none -	- none -	hypothetical protein
fig|6666666.293769.peg.1986	300.924	-2.10754	0.51004	-4.1321	3.59462e-05	0.000220309	Hypothetical proteins	- none -	- none -	hypothetical protein
fig|6666666.293769.peg.1987	835.053	-2.01114	0.460852	-4.36397	1.27726e-05	9.19284e-05	Hypothetical proteins	- none -	- none -	hypothetical protein
fig|6666666.293769.peg.1988	361.788	-1.90956	0.48439	-3.94219	8.07394e-05	0.000426595	Hypothetical proteins	- none -	- none -	hypothetical protein
fig|6666666.293769.peg.1989	49.4666	-1.67474	0.518038	-3.23286	0.00122559	0.00416324	Hypothetical proteins	- none -	- none -	hypothetical protein
fig|6666666.293769.peg.1995	324.735	2.27995	0.524128	4.35	1.3614e-05	9.62965e-05	Amino Acids and Derivatives	- none -	- none -	5-methyltetrahydrofolate--homocysteine methyltransferase (EC 2.1.1.13)
fig|6666666.293769.peg.1996	49.6115	2.41344	0.568991	4.24161	2.2192e-05	0.000144498	Stress Response	- none -	- none -	Thioredoxin
fig|6666666.293769.peg.2001	62.2928	1.18998	0.255831	4.65143	3.29637e-06	3.02799e-05	Hypothetical proteins	- none -	- none -	hypothetical protein
fig|6666666.293769.peg.2002	40.3969	1.41935	0.403845	3.51458	0.000440451	0.00173821	Hypothetical proteins	- none -	- none -	hypothetical protein
fig|6666666.293769.peg.2003	16.5632	1.36485	0.490687	2.78152	0.00541055	0.0146451	Hypothetical proteins	- none -	- none -	hypothetical protein
fig|6666666.293769.peg.2004	53.9988	1.28027	0.458913	2.78978	0.00527438	0.0143178	Miscellaneous	- none -	- none -	Secreted protein, containing von Willebrand factor (VWF) type A domain
fig|6666666.293769.peg.2013	93.1091	1.4781	0.269912	5.47624	4.34453e-08	1.05306e-06	Cofactors, Vitamins, Prosthetic Groups, Pigments	- none -	- none -	Malonyl-[acyl-carrier protein] O-methyltransferase (EC 2.1.1.197)
fig|6666666.293769.peg.2019	62.9881	1.49475	0.38605	3.87192	0.000107983	0.000546755	Hypothetical proteins	- none -	- none -	hypothetical protein
fig|6666666.293769.peg.2020	17.6645	1.72173	0.65052	2.64669	0.00812833	0.0204954	Carbon Metabolism	- none -	- none -	Phosphotransferase system, phosphocarrier protein HPr
fig|6666666.293769.peg.2022	343.186	-0.828183	0.257486	-3.21642	0.00129799	0.00436194	Miscellaneous	- none -	- none -	BNR/Asp-box repeat protein
fig|6666666.293769.peg.2023	25.0143	1.76498	0.35405	4.98511	6.19266e-07	7.70392e-06	Hypothetical proteins	- none -	- none -	hypothetical protein
fig|6666666.293769.peg.2025	137.611	0.557587	0.194223	2.87087	0.00409347	0.0115633	Respiration	Electron donating reactions	Respiratory dehydrogenases 1	Glucose-methanol-choline (GMC) oxidoreductase:NAD binding site
fig|6666666.293769.peg.2027	15.8242	2.26369	0.546981	4.13852	3.49555e-05	0.000215291	Hypothetical proteins	- none -	- none -	hypothetical protein
fig|6666666.293769.peg.2028	22.0993	1.55386	0.388397	4.00069	6.31567e-05	0.000348429	Hypothetical proteins	- none -	- none -	hypothetical protein
fig|6666666.293769.peg.2029	153.893	0.684802	0.221425	3.0927	0.00198342	0.00622534	Protein Metabolism	- none -	- none -	Ribosome small subunit biogenesis RbfA-release protein RsgA
fig|6666666.293769.peg.203	266.198	1.09726	0.332317	3.30183	0.000960548	0.00341417	Nucleosides and Nucleotides	Purines	Purine conversions	Adenylosuccinate synthetase (EC 6.3.4.4)
fig|6666666.293769.peg.2030	969.191	-0.376303	0.143945	-2.61422	0.00894321	0.0222957	Regulation and Cell Signaling	Regulation and Cell signaling - no subcategory	Orphan regulatory proteins	Two-component system response regulator QseB
fig|6666666.293769.peg.2035	110.007	1.15219	0.502334	2.29368	0.0218089	0.0467874	Hypothetical proteins	- none -	- none -	hypothetical protein
fig|6666666.293769.peg.204	315.083	0.875923	0.205139	4.2699	1.95564e-05	0.000129354	Amino Acids and Derivatives	Histidine Metabolism	Histidine Biosynthesis	ATP phosphoribosyltransferase regulatory subunit (EC 2.4.2.17)
fig|6666666.293769.peg.2042	93.4703	-0.638447	0.250694	-2.54671	0.0108743	0.026307	Sulfur Metabolism	- none -	- none -	3&#39;(2&#39;),5&#39;-bisphosphate nucleotidase (EC 3.1.3.7)
fig|6666666.293769.peg.2043	169.051	-0.765736	0.306903	-2.49505	0.0125941	0.0298524	Nucleosides and Nucleotides	Detoxification	Nudix proteins (nucleoside triphosphate hydrolases)	ADP compounds hydrolase NudE (EC 3.6.1.-)
fig|6666666.293769.peg.2047	60.0346	1.32156	0.562669	2.34873	0.0188375	0.0413632	Hypothetical proteins	- none -	- none -	hypothetical protein
fig|6666666.293769.peg.205	23.1415	2.84995	0.586616	4.85828	1.18407e-06	1.28944e-05	Hypothetical proteins	- none -	- none -	hypothetical protein
fig|6666666.293769.peg.2060	55.6381	1.29665	0.347428	3.73214	0.000189859	0.0008894	Respiration	- none -	- none -	Frataxin homolog CyaY, facilitates Fe-S cluster assembly, interacts with IscS
fig|6666666.293769.peg.2061	232.232	-1.36881	0.269451	-5.07999	3.77447e-07	5.04651e-06	Hypothetical proteins	- none -	- none -	hypothetical protein
fig|6666666.293769.peg.2062	1667.16	2.24234	0.551723	4.06425	4.81879e-05	0.000278955	Sulfur Metabolism	Sulfur Metabolism - no subcategory	Sulfur oxidation	Sulfur oxidation protein SoxZ
fig|6666666.293769.peg.2063	2558.1	2.09794	0.581109	3.61023	0.000305924	0.00130312	Sulfur Metabolism	Sulfur Metabolism - no subcategory	Sulfur oxidation	Sulfur oxidation protein SoxY
fig|6666666.293769.peg.2075	67.6178	-1.09555	0.34527	-3.17303	0.00150859	0.00494025	Hypothetical proteins	- none -	- none -	hypothetical protein
fig|6666666.293769.peg.2076	44.6586	1.178	0.413102	2.8516	0.00435005	0.0122146	Hypothetical proteins	- none -	- none -	hypothetical protein
fig|6666666.293769.peg.2078	87.764	-1.1078	0.325981	-3.39837	0.000677879	0.00250382	Membrane Transport	- none -	- none -	Inner membrane protein, KefB/KefC family
fig|6666666.293769.peg.2082	842.62	0.934229	0.282742	3.30418	0.000952559	0.00338898	DNA Metabolism	DNA Metabolism - no subcategory	DNA structural proteins, bacterial	DNA-binding protein HU-beta
fig|6666666.293769.peg.2083	216.837	1.52849	0.307373	4.97274	6.60139e-07	8.11308e-06	Protein Metabolism	Protein folding	Peptidyl-prolyl cis-trans isomerase	Peptidyl-prolyl cis-trans isomerase PpiD (EC 5.2.1.8)
fig|6666666.293769.peg.2085	651.632	0.836459	0.171557	4.8757	1.08422e-06	1.20515e-05	Hypothetical proteins	- none -	- none -	hypothetical protein
fig|6666666.293769.peg.2091	239.193	0.413057	0.1319	3.13159	0.00173864	0.00557718	Protein Metabolism	- none -	- none -	Zn-dependent protease with chaperone function PA4632
fig|6666666.293769.peg.2092	276.809	0.918421	0.226067	4.0626	4.85292e-05	0.000279571	Miscellaneous	- none -	- none -	Uncharacterized protein YpeB
fig|6666666.293769.peg.2095	67.9937	-1.63155	0.439984	-3.70821	0.000208733	0.000959866	Hypothetical proteins	- none -	- none -	hypothetical protein
fig|6666666.293769.peg.2097	441.312	-1.41764	0.437286	-3.24192	0.00118729	0.00405584	Hypothetical proteins	- none -	- none -	hypothetical protein
fig|6666666.293769.peg.2098	2306.9	-1.88315	0.432715	-4.35193	1.34942e-05	9.58366e-05	Stress Response	Oxidative stress	Oxidative stress	Superoxide dismutase [Fe] (EC 1.15.1.1)
fig|6666666.293769.peg.210	109.512	0.850823	0.326952	2.60229	0.00926047	0.0229043	RNA Metabolism	- none -	- none -	tRNA dimethylallyltransferase (EC 2.5.1.75)
fig|6666666.293769.peg.2103	79.2708	1.13872	0.372302	3.05858	0.00222389	0.00686536	Hypothetical proteins	- none -	- none -	hypothetical protein
fig|6666666.293769.peg.2104	205.752	1.80901	0.49299	3.66946	0.000243068	0.00108504	Amino Acids and Derivatives	Arginine; urea cycle, polyamines	Arginine Biosynthesis -- gjo	Ornithine carbamoyltransferase (EC 2.1.3.3)
fig|6666666.293769.peg.2105	245.416	2.57441	0.482428	5.33637	9.48244e-08	1.8555e-06	Amino Acids and Derivatives	Arginine; urea cycle, polyamines	Arginine Biosynthesis -- gjo	Acetylornithine aminotransferase (EC 2.6.1.11)
fig|6666666.293769.peg.2112	8.50256	1.42886	0.579019	2.46772	0.0135976	0.0317899	Miscellaneous	- none -	- none -	diguanylate cyclase/phosphodiesterase (GGDEF & EAL domains) with PAS/PAC sensor(s)
fig|6666666.293769.peg.2116	28.4156	2.68432	0.958604	2.80024	0.00510645	0.0140036	Hypothetical proteins	- none -	- none -	hypothetical protein
fig|6666666.293769.peg.2122	227.279	0.936144	0.374675	2.49855	0.0124704	0.0296152	Carbon Metabolism	Polysaccharides	Glycogen metabolism	Glycogen phosphorylase (EC 2.4.1.1)
fig|6666666.293769.peg.2124	820.408	-2.0054	0.512596	-3.91224	9.14433e-05	0.00047705	Hypothetical proteins	- none -	- none -	hypothetical protein
fig|6666666.293769.peg.2125	10.5186	-2.03386	0.85996	-2.36506	0.0180271	0.0399809	Hypothetical proteins	- none -	- none -	hypothetical protein
fig|6666666.293769.peg.2129	171.337	0.629039	0.224381	2.80343	0.00505615	0.0138961	Protein Metabolism	- none -	- none -	Threonylcarbamoyl-AMP synthase (EC 2.7.7.87)
fig|6666666.293769.peg.213	680.551	-1.18879	0.361817	-3.28561	0.00101762	0.00357642	RNA Metabolism	- none -	- none -	tRNA threonylcarbamoyladenosine biosynthesis protein TsaE
fig|6666666.293769.peg.2130	999.556	-0.770822	0.240249	-3.20842	0.00133465	0.00446506	Miscellaneous	- none -	- none -	Protein of unknown function Smg
fig|6666666.293769.peg.2133	9.97772	1.47823	0.54642	2.7053	0.00682422	0.0176818	Miscellaneous	- none -	- none -	Uncharacterized protein with LysM domain, COG1652
fig|6666666.293769.peg.2136	441.888	1.04975	0.435944	2.40799	0.0160404	0.0364132	Cell cycle	- none -	- none -	Cell division trigger factor (EC 5.2.1.8)
fig|6666666.293769.peg.2143	402.062	-0.561404	0.243566	-2.30494	0.02117	0.0455792	Carbon Metabolism	- none -	- none -	Fumarate hydratase class I, aerobic (EC 4.2.1.2)
fig|6666666.293769.peg.2144	334.754	1.86334	0.391067	4.76476	1.89081e-06	1.91476e-05	Hypothetical proteins	- none -	- none -	hypothetical protein
fig|6666666.293769.peg.2145	579.485	1.45094	0.293269	4.94747	7.51862e-07	9.08278e-06	Respiration	ATP synthases	F0F1-type ATP synthase	ATP synthase F0 sector subunit a (EC 3.6.3.14)
fig|6666666.293769.peg.2148	270.652	1.49922	0.320153	4.68281	2.82968e-06	2.66778e-05	Respiration	ATP synthases	F0F1-type ATP synthase	ATP synthase delta chain (EC 3.6.3.14)
fig|6666666.293769.peg.2153	87.5438	1.00862	0.426889	2.36271	0.0181418	0.0401642	Hypothetical proteins	- none -	- none -	hypothetical protein
fig|6666666.293769.peg.2154	191.231	1.01706	0.217968	4.66609	3.06979e-06	2.84771e-05	Hypothetical proteins	- none -	- none -	hypothetical protein
fig|6666666.293769.peg.2155	143.738	1.7274	0.373244	4.62808	3.69077e-06	3.30936e-05	Hypothetical proteins	- none -	- none -	hypothetical protein
fig|6666666.293769.peg.2156	1521.36	-2.18921	0.43241	-5.06281	4.13114e-07	5.42682e-06	Hypothetical proteins	- none -	- none -	hypothetical protein
fig|6666666.293769.peg.2157	104.332	-1.93109	0.408278	-4.72984	2.24701e-06	2.20418e-05	Hypothetical proteins	- none -	- none -	hypothetical protein
fig|6666666.293769.peg.2158	138.975	-2.54032	0.467836	-5.42993	5.63773e-08	1.26077e-06	Hypothetical proteins	- none -	- none -	hypothetical protein
fig|6666666.293769.peg.2159	324.37	-2.53599	0.439762	-5.76672	8.0828e-09	3.13063e-07	Hypothetical proteins	- none -	- none -	hypothetical protein
fig|6666666.293769.peg.216	4.24739	2.6214	0.871052	3.00947	0.00261704	0.00791645	Hypothetical proteins	- none -	- none -	hypothetical protein
fig|6666666.293769.peg.2160	93.4385	-2.52239	0.647714	-3.89429	9.8487e-05	0.000508263	Hypothetical proteins	- none -	- none -	hypothetical protein
fig|6666666.293769.peg.2162	46.7928	-2.73224	0.585413	-4.6672	3.05332e-06	2.83944e-05	Hypothetical proteins	- none -	- none -	hypothetical protein
fig|6666666.293769.peg.2163	13.2048	-4.2692	1.03898	-4.10904	3.97313e-05	0.000240759	Hypothetical proteins	- none -	- none -	hypothetical protein
fig|6666666.293769.peg.2164	953.426	-1.69225	0.399527	-4.23562	2.27917e-05	0.000148146	Hypothetical proteins	- none -	- none -	hypothetical protein
fig|6666666.293769.peg.2165	120.794	0.639892	0.258891	2.47167	0.0134485	0.0315197	Hypothetical proteins	- none -	- none -	hypothetical protein
fig|6666666.293769.peg.2167	104.806	0.87889	0.265235	3.31363	0.000920936	0.00329383	Cell Wall and Capsule	Cell Wall and Capsule - no subcategory	Recycling of Peptidoglycan Amino Acids	AmpG permease
fig|6666666.293769.peg.2168	32.329	1.16878	0.360345	3.2435	0.00118072	0.00404676	Miscellaneous	- none -	- none -	ErfK/YbiS/YcfS/YnhG family protein
fig|6666666.293769.peg.2170	91.746	1.40648	0.539507	2.60698	0.00913448	0.0226374	Hypothetical proteins	- none -	- none -	hypothetical protein
fig|6666666.293769.peg.2175	528.112	-0.433144	0.127513	-3.39685	0.000681654	0.00251322	Nucleosides and Nucleotides	Purines	De Novo Purine Biosynthesis	Phosphoribosylamine--glycine ligase (EC 6.3.4.13)
fig|6666666.293769.peg.2176	1400.6	-0.87905	0.184052	-4.7761	1.78725e-06	1.83964e-05	Carbon Metabolism	- none -	- none -	Phosphoribulokinase (EC 2.7.1.19)
fig|6666666.293769.peg.218	132.454	0.881214	0.305909	2.88064	0.00396873	0.0112788	Respiration	Respiration - no subcategory	Biogenesis of c-type cytochromes	ABC transporter involved in cytochrome c biogenesis, ATPase component CcmA
fig|6666666.293769.peg.2182	34.8814	-1.43019	0.297392	-4.80911	1.51604e-06	1.59545e-05	Hypothetical proteins	- none -	- none -	hypothetical protein
fig|6666666.293769.peg.219	122.341	1.92517	0.30846	6.24123	4.3415e-10	4.40838e-08	Respiration	Respiration - no subcategory	Biogenesis of c-type cytochromes	ABC transporter involved in cytochrome c biogenesis, CcmB subunit
fig|6666666.293769.peg.2193	279.478	2.00279	0.354422	5.65086	1.59643e-08	5.08286e-07	Cell Wall and Capsule	- none -	- none -	Peptidoglycan D,D-transpeptidase MrdA (EC 3.4.16.4)
fig|6666666.293769.peg.2194	253.117	0.892592	0.334502	2.66842	0.00762092	0.019372	Cell Wall and Capsule	- none -	- none -	Rod shape-determining protein RodA
fig|6666666.293769.peg.2196	75.7599	-2.22156	0.538433	-4.12597	3.69176e-05	0.000225161	Hypothetical proteins	- none -	- none -	hypothetical protein
fig|6666666.293769.peg.2197	717.758	-2.19427	0.659873	-3.32529	0.000883268	0.00318163	Hypothetical proteins	- none -	- none -	hypothetical protein
fig|6666666.293769.peg.2199	80.2804	1.56952	0.421018	3.72792	0.000193069	0.00090219	Hypothetical proteins	- none -	- none -	hypothetical protein
fig|6666666.293769.peg.220	201.812	0.628621	0.173952	3.61376	0.000301787	0.00129133	Respiration	Respiration - no subcategory	Biogenesis of c-type cytochromes	Cytochrome c-type biogenesis protein CcmC, putative heme lyase for CcmE
fig|6666666.293769.peg.2200	186.579	0.670463	0.171844	3.90157	9.55709e-05	0.000495255	Membrane Transport	- none -	- none -	Chloride channel protein
fig|6666666.293769.peg.2204	77.4156	0.705127	0.293587	2.40176	0.0163164	0.0368614	Nucleosides and Nucleotides	Pyrimidines	pyrimidine conversions	Thymidylate synthase (EC 2.1.1.45)
fig|6666666.293769.peg.221	135.164	0.636344	0.274339	2.31956	0.0203649	0.044226	Hypothetical proteins	- none -	- none -	hypothetical protein
fig|6666666.293769.peg.2219	30.0083	1.47448	0.38427	3.8371	0.000124496	0.000619514	Hypothetical proteins	- none -	- none -	hypothetical protein
fig|6666666.293769.peg.222	95.4398	1.372	0.5122	2.67865	0.00739195	0.0188794	Hypothetical proteins	- none -	- none -	hypothetical protein
fig|6666666.293769.peg.2220	137.341	1.25855	0.323346	3.89227	9.9309e-05	0.000511803	Carbon Metabolism	Central carbohydrate metabolism	Pyruvate metabolism I: anaplerotic reactions, PEP	Phosphoenolpyruvate carboxylase (EC 4.1.1.31)
fig|6666666.293769.peg.2221	30.1298	1.50589	0.541662	2.78013	0.00543365	0.0146885	Miscellaneous	- none -	- none -	UPF0246 protein YaaA
fig|6666666.293769.peg.2225	303.804	-1.92714	0.455522	-4.23061	2.33058e-05	0.000150966	Hypothetical proteins	- none -	- none -	hypothetical protein
fig|6666666.293769.peg.2229	85.3917	-0.620522	0.244719	-2.53565	0.0112239	0.0270534	Amino Acids and Derivatives	Branched-chain amino acids	Leucine Biosynthesis	2-isopropylmalate synthase (EC 2.3.3.13)
fig|6666666.293769.peg.2230	1194.77	-2.81021	0.541728	-5.1875	2.13134e-07	3.33298e-06	Hypothetical proteins	- none -	- none -	hypothetical protein
fig|6666666.293769.peg.2231	113.406	-3.14958	0.772419	-4.07755	4.55129e-05	0.00026746	Hypothetical proteins	- none -	- none -	hypothetical protein
fig|6666666.293769.peg.2233	516.475	-1.04106	0.262527	-3.96554	7.32292e-05	0.000392471	RNA Metabolism	- none -	- none -	Adenosine (5&#39;)-pentaphospho-(5&#39;&#39;)-adenosine pyrophosphohydrolase
fig|6666666.293769.peg.2236	68.8826	1.07765	0.42175	2.5552	0.0106127	0.0257572	Nucleosides and Nucleotides	- none -	- none -	Bis(5&#39;-nucleosyl)-tetraphosphatase, symmetrical (EC 3.6.1.41)
fig|6666666.293769.peg.2237	240.055	-2.5527	0.396633	-6.43593	1.22719e-10	1.92106e-08	Hypothetical proteins	- none -	- none -	hypothetical protein
fig|6666666.293769.peg.2238	146.988	-2.04969	0.481669	-4.25538	2.08692e-05	0.000136357	Hypothetical proteins	- none -	- none -	hypothetical protein
fig|6666666.293769.peg.2239	90	-2.39366	0.694718	-3.44552	0.000569972	0.00215431	Hypothetical proteins	- none -	- none -	hypothetical protein
fig|6666666.293769.peg.2240	69.1376	-2.91039	0.509524	-5.71197	1.11673e-08	3.92107e-07	Hypothetical proteins	- none -	- none -	hypothetical protein
fig|6666666.293769.peg.2241	36.4446	1.04997	0.393753	2.66657	0.00766307	0.019466	Cofactors, Vitamins, Prosthetic Groups, Pigments	- none -	Riboflavin synthesis cluster	Diacylglycerol kinase (EC 2.7.1.107)
fig|6666666.293769.peg.2244	94.0885	0.813054	0.322675	2.51973	0.0117445	0.0281403	Amino Acids and Derivatives	Alanine, serine, and glycine	Glycine and Serine Utilization	Glycine cleavage system H protein
fig|6666666.293769.peg.2245	105.732	0.889383	0.32311	2.75258	0.00591286	0.0157216	Carbon Metabolism	- none -	- none -	Aconitate hydratase 2 (EC 4.2.1.3)
fig|6666666.293769.peg.2246	65.4367	1.7646	0.495561	3.56083	0.000369691	0.00149992	Nucleosides and Nucleotides	Purines	Purine conversions	Adenylosuccinate lyase (EC 4.3.2.2)
fig|6666666.293769.peg.2250	117.48	-1.7797	0.44556	-3.9943	6.48847e-05	0.00035432	Hypothetical proteins	- none -	- none -	hypothetical protein
fig|6666666.293769.peg.2252	7.33637	-1.10074	0.470629	-2.33888	0.0193418	0.0423716	Hypothetical proteins	- none -	- none -	hypothetical protein
fig|6666666.293769.peg.2255	272.818	1.10033	0.409413	2.68757	0.00719737	0.0184703	Hypothetical proteins	- none -	- none -	FIG00449901: hypothetical protein
fig|6666666.293769.peg.226	108.445	1.05671	0.378375	2.79277	0.00522593	0.0142377	Respiration	Respiration - no subcategory	Biogenesis of c-type cytochromes	Cytochrome c heme lyase subunit CcmL
fig|6666666.293769.peg.2269	83.1081	2.07253	0.605834	3.42096	0.000624014	0.00232812	Membrane Transport	- none -	- none -	Tungstate ABC transporter, permease protein
fig|6666666.293769.peg.227	347.309	0.591425	0.223233	2.64937	0.00806428	0.0203612	Hypothetical proteins	- none -	- none -	hypothetical protein
fig|6666666.293769.peg.2271	433.586	1.42475	0.306157	4.65366	3.26087e-06	3.0101e-05	Cofactors, Vitamins, Prosthetic Groups, Pigments	Folate and pterines	Folate Biosynthesis	Dihydropteroate synthase (EC 2.5.1.15)
fig|6666666.293769.peg.2276	10.9421	-1.38328	0.585359	-2.36313	0.0181214	0.0401428	Membrane Transport	- none -	- none -	Trk potassium uptake system protein TrkH
fig|6666666.293769.peg.228	227.42	4.31157	0.766945	5.62174	1.89039e-08	5.63667e-07	Nitrogen Metabolism	Nitrogen Metabolism - no subcategory	Nitrate and nitrite ammonification	Ferredoxin-type protein NapF (periplasmic nitrate reductase)
fig|6666666.293769.peg.2283	71.0004	1.69298	0.377789	4.48128	7.41975e-06	5.88902e-05	Hypothetical proteins	- none -	- none -	hypothetical protein
fig|6666666.293769.peg.2284	12.0785	1.11265	0.477175	2.33175	0.019714	0.0430113	Hypothetical proteins	- none -	- none -	hypothetical protein
fig|6666666.293769.peg.2288	247.21	-0.907771	0.328776	-2.76106	0.00576134	0.015384	Hypothetical proteins	- none -	- none -	hypothetical protein
fig|6666666.293769.peg.2293	47.8826	0.865902	0.334529	2.58842	0.00964176	0.0237535	Motility and Chemotaxis	- none -	- none -	Type IV fimbriae expression regulatory protein PilR
fig|6666666.293769.peg.2294	1216.29	-2.94088	0.448973	-6.55025	5.7441e-11	1.13582e-08	Hypothetical proteins	- none -	- none -	hypothetical protein
fig|6666666.293769.peg.2295	1204.25	-2.79979	0.452192	-6.1916	5.95559e-10	5.74497e-08	Hypothetical proteins	- none -	- none -	hypothetical protein
fig|6666666.293769.peg.2296	672.087	-0.978806	0.254725	-3.84259	0.000121742	0.000607414	Amino Acids and Derivatives	Lysine, threonine, methionine, and cysteine	Threonine and Homoserine Biosynthesis	Aspartate aminotransferase (EC 2.6.1.1)
fig|6666666.293769.peg.2300	1218.4	0.933818	0.324584	2.87697	0.00401516	0.0113763	Sulfur Metabolism	- none -	- none -	Sulfide:quinone oxidoreductase, Type I
fig|6666666.293769.peg.2301	165.375	0.585186	0.227082	2.57698	0.00996671	0.0243941	Regulation and Cell Signaling	Regulation and Cell signaling - no subcategory	Stringent Response, (p)ppGpp metabolism	Guanosine-3',5'-bis(diphosphate) 3'-pyrophosphohydrolase (EC 3.1.7.2)
fig|6666666.293769.peg.2302	76.002	1.09575	0.341365	3.20989	0.00132784	0.00444626	Membrane Transport	- none -	- none -	FIG000988: Predicted permease
fig|6666666.293769.peg.2303	572.904	-0.761703	0.213442	-3.56867	0.000358793	0.00147132	Protein Metabolism	Protein degradation	Aminopeptidases (EC 3.4.11.-)	Cytosol aminopeptidase PepA (EC 3.4.11.1)
fig|6666666.293769.peg.2305	28.0483	-2.98321	0.616312	-4.84043	1.29559e-06	1.38282e-05	Hypothetical proteins	- none -	- none -	hypothetical protein
fig|6666666.293769.peg.2306	272.784	-3.17487	0.430105	-7.38162	1.56378e-13	1.95837e-10	Hypothetical proteins	- none -	- none -	hypothetical protein
fig|6666666.293769.peg.2307	113.25	-2.78962	0.330483	-8.44105	3.14491e-17	1.18154e-13	Hypothetical proteins	- none -	- none -	hypothetical protein
fig|6666666.293769.peg.2308	140.094	-2.64884	0.469343	-5.64372	1.66417e-08	5.22744e-07	Hypothetical proteins	- none -	- none -	hypothetical protein
fig|6666666.293769.peg.2309	475.714	-2.0997	0.388769	-5.4009	6.63061e-08	1.42174e-06	Hypothetical proteins	- none -	- none -	hypothetical protein
fig|6666666.293769.peg.2310	169.575	-2.09074	0.348392	-6.00113	1.95944e-09	1.22222e-07	Hypothetical proteins	- none -	- none -	hypothetical protein
fig|6666666.293769.peg.2311	52.1294	-2.18804	0.482022	-4.5393	5.64404e-06	4.69813e-05	Hypothetical proteins	- none -	- none -	hypothetical protein
fig|6666666.293769.peg.2313	7.98843	-2.73869	0.977499	-2.80173	0.00508289	0.0139492	Hypothetical proteins	- none -	- none -	hypothetical protein
fig|6666666.293769.peg.2314	95.2878	-2.04375	0.362348	-5.6403	1.69749e-08	5.22744e-07	Hypothetical proteins	- none -	- none -	hypothetical protein
fig|6666666.293769.peg.2315	47.8516	-1.95323	0.428876	-4.55429	5.25626e-06	4.42138e-05	Hypothetical proteins	- none -	- none -	hypothetical protein
fig|6666666.293769.peg.2316	84.7789	-2.06373	0.495384	-4.16592	3.10106e-05	0.000194502	Hypothetical proteins	- none -	- none -	hypothetical protein
fig|6666666.293769.peg.2319	6.92817	3.02724	1.2395	2.4423	0.0145939	0.0338034	Hypothetical proteins	- none -	- none -	hypothetical protein
fig|6666666.293769.peg.2322	187.001	-2.22043	0.397701	-5.58315	2.36195e-08	6.72261e-07	Hypothetical proteins	- none -	- none -	hypothetical protein
fig|6666666.293769.peg.2323	35.9255	-1.67572	0.465995	-3.59601	0.00032313	0.00135039	Hypothetical proteins	- none -	- none -	hypothetical protein
fig|6666666.293769.peg.2324	100.055	-1.42345	0.409485	-3.47619	0.000508599	0.00195579	Hypothetical proteins	- none -	- none -	hypothetical protein
fig|6666666.293769.peg.2325	12.6172	-2.30065	0.856744	-2.68534	0.00724555	0.0185686	Hypothetical proteins	- none -	- none -	hypothetical protein
fig|6666666.293769.peg.2327	153.169	-1.64307	0.425852	-3.85831	0.000114176	0.000575593	Hypothetical proteins	- none -	- none -	hypothetical protein
fig|6666666.293769.peg.2328	247.339	0.876771	0.160233	5.47184	4.45376e-08	1.07261e-06	Protein Metabolism	Protein biosynthesis	Translation termination factors bacterial	Peptide chain release factor 2
fig|6666666.293769.peg.2329	173.463	1.19989	0.254438	4.71585	2.40708e-06	2.32395e-05	Protein Metabolism	Protein biosynthesis	tRNA aminoacylation, Lys	Lysyl-tRNA synthetase (class II) (EC 6.1.1.6)
fig|6666666.293769.peg.2331	375.581	1.11602	0.244619	4.56226	5.06051e-06	4.3245e-05	Hypothetical proteins	- none -	- none -	hypothetical protein
fig|6666666.293769.peg.2332	71.2219	1.08733	0.315275	3.44884	0.00056299	0.00213221	Hypothetical proteins	- none -	- none -	hypothetical protein
fig|6666666.293769.peg.2333	110.336	1.06558	0.288424	3.69448	0.000220334	0.00100048	Virulence, Disease and Defense	Resistance to antibiotics and toxic compounds	Copper homeostasis: copper tolerance	Copper homeostasis protein CutE
fig|6666666.293769.peg.2334	140.6	1.12414	0.267114	4.20848	2.57094e-05	0.00016399	Membrane Transport	Cation transporters	Magnesium transport	Magnesium and cobalt efflux protein CorC
fig|6666666.293769.peg.2335	25.4556	1.28998	0.50271	2.56605	0.0102863	0.0250783	Hypothetical proteins	- none -	- none -	hypothetical protein
fig|6666666.293769.peg.2336	1373.31	0.914726	0.283262	3.22926	0.00124112	0.00420395	Protein Metabolism	Protein biosynthesis	Translation elongation factors bacterial	Translation elongation factor Tu
fig|6666666.293769.peg.2338	306.304	1.60229	0.458494	3.49468	0.000474629	0.00184977	Protein Metabolism	Protein biosynthesis	Ribosome SSU bacterial	SSU ribosomal protein S7p (S5e)
fig|6666666.293769.peg.2339	427.315	1.91458	0.503628	3.80158	0.000143774	0.000698784	Protein Metabolism	Protein biosynthesis	Ribosome SSU bacterial	SSU ribosomal protein S12p (S23e)
fig|6666666.293769.peg.234	584.412	0.888598	0.255614	3.47633	0.000508327	0.00195579	Nitrogen Metabolism	Nitrogen Metabolism - no subcategory	Nitrate and nitrite ammonification	Cytochrome c-type protein NapC
fig|6666666.293769.peg.2340	208.101	-1.89814	0.54505	-3.48251	0.000496737	0.00192	Hypothetical proteins	- none -	- none -	hypothetical protein
fig|6666666.293769.peg.2342	52.5929	-1.68318	0.453746	-3.70953	0.000207646	0.000956035	Hypothetical proteins	- none -	- none -	hypothetical protein
fig|6666666.293769.peg.2343	424.863	0.952304	0.349021	2.7285	0.00636231	0.0166805	Nucleosides and Nucleotides	Purines	Purine conversions	Adenylate kinase (EC 2.7.4.3)
fig|6666666.293769.peg.2344	286.102	-1.31245	0.18243	-7.19425	6.28051e-13	5.03639e-10	Amino Acids and Derivatives	Proline and 4-hydroxyproline	Proline Synthesis	NADP-specific glutamate dehydrogenase (EC 1.4.1.4)
fig|6666666.293769.peg.2345	118.412	-1.19739	0.283716	-4.22037	2.43905e-05	0.000156374	Amino Acids and Derivatives	Proline and 4-hydroxyproline	Proline Synthesis	NADP-specific glutamate dehydrogenase (EC 1.4.1.4)
fig|6666666.293769.peg.2349	1295.05	0.570834	0.14385	3.96825	7.24015e-05	0.000388589	Hypothetical proteins	- none -	- none -	hypothetical protein
fig|6666666.293769.peg.235	48.5732	1.42383	0.386096	3.68778	0.00022622	0.00101786	Amino Acids and Derivatives	- none -	- none -	Catalase KatE (EC 1.11.1.6)
fig|6666666.293769.peg.2350	129.936	1.36851	0.352479	3.88252	0.000103381	0.000527007	Cofactors, Vitamins, Prosthetic Groups, Pigments	Folate and pterines	5-FCL-like protein	Isocitrate dehydrogenase [NADP] (EC 1.1.1.42)
fig|6666666.293769.peg.2352	581.385	-2.92399	0.644193	-4.539	5.65226e-06	4.69813e-05	Hypothetical proteins	- none -	- none -	hypothetical protein
fig|6666666.293769.peg.2355	86.1223	-0.819342	0.25616	-3.19855	0.0013812	0.00459626	Protein Metabolism	Protein degradation	Protein degradation	Leucyl/phenylalanyl-tRNA--protein transferase (EC 2.3.2.6)
fig|6666666.293769.peg.2361	3704.31	-1.19178	0.429388	-2.77553	0.00551125	0.0148535	Hypothetical proteins	- none -	- none -	hypothetical protein
fig|6666666.293769.peg.2374	65.1582	-0.850702	0.366482	-2.32126	0.0202727	0.0440512	Hypothetical proteins	- none -	- none -	hypothetical protein
fig|6666666.293769.peg.2377	287.214	1.2603	0.290438	4.33932	1.42927e-05	9.94405e-05	Protein Metabolism	Protein degradation	Metallocarboxypeptidases (EC 3.4.17.-)	D-alanyl-D-alanine carboxypeptidase (EC 3.4.16.4)
fig|6666666.293769.peg.2378	531.129	1.04706	0.295777	3.54003	0.000400076	0.00160586	Hypothetical proteins	- none -	- none -	hypothetical protein
fig|6666666.293769.peg.2379	183.895	-2.08013	0.401202	-5.18474	2.16319e-07	3.3583e-06	Hypothetical proteins	- none -	- none -	hypothetical protein
fig|6666666.293769.peg.2380	26.1577	-2.30446	0.626384	-3.679	0.000234153	0.00104853	Hypothetical proteins	- none -	- none -	hypothetical protein
fig|6666666.293769.peg.2382	735.676	-1.95376	0.351907	-5.55191	2.82565e-08	7.52905e-07	Hypothetical proteins	- none -	- none -	hypothetical protein
fig|6666666.293769.peg.2383	185.125	-1.56396	0.41825	-3.7393	0.000184531	0.000869864	Hypothetical proteins	- none -	- none -	hypothetical protein
fig|6666666.293769.peg.2384	243.452	-2.14076	0.401996	-5.32531	1.00779e-07	1.95168e-06	Hypothetical proteins	- none -	- none -	hypothetical protein
fig|6666666.293769.peg.2386	7.55826	-1.56649	0.580905	-2.69663	0.00700441	0.0181112	Hypothetical proteins	- none -	- none -	hypothetical protein
fig|6666666.293769.peg.2387	247.755	1.95323	0.445379	4.38554	1.15697e-05	8.45666e-05	Protein Metabolism	Protein biosynthesis	Ribosome LSU bacterial	LSU ribosomal protein L28p
fig|6666666.293769.peg.2388	126.585	2.98924	0.566195	5.27953	1.29518e-07	2.31714e-06	Protein Metabolism	Protein biosynthesis	Ribosome LSU bacterial	LSU ribosomal protein L33p
fig|6666666.293769.peg.2391	10.2633	2.56037	0.813787	3.14625	0.00165379	0.00535739	Hypothetical proteins	- none -	- none -	hypothetical protein
fig|6666666.293769.peg.2393	15415.3	-0.960768	0.301086	-3.191	0.0014178	0.00468072	Hypothetical proteins	- none -	- none -	hypothetical protein
fig|6666666.293769.peg.2394	126.951	0.800741	0.282982	2.82965	0.00465983	0.0129338	Hypothetical proteins	- none -	- none -	hypothetical protein
fig|6666666.293769.peg.2395	151.226	0.848787	0.271616	3.12495	0.00177837	0.00569592	Hypothetical proteins	- none -	- none -	hypothetical protein
fig|6666666.293769.peg.2396	151.384	-3.11994	0.444474	-7.01941	2.22812e-12	9.50077e-10	Hypothetical proteins	- none -	- none -	hypothetical protein
fig|6666666.293769.peg.2397	9.86352	-2.56098	0.617524	-4.14718	3.36593e-05	0.000209368	Hypothetical proteins	- none -	- none -	hypothetical protein
fig|6666666.293769.peg.240	34.0642	0.911444	0.295006	3.08958	0.00200442	0.00627549	Hypothetical proteins	- none -	- none -	hypothetical protein
fig|6666666.293769.peg.2406	14.1747	-1.98604	0.799522	-2.48403	0.0129903	0.030637	Hypothetical proteins	- none -	- none -	hypothetical protein
fig|6666666.293769.peg.2407	179.525	1.35795	0.271742	4.99719	5.81717e-07	7.3094e-06	RNA Metabolism	- none -	- none -	BarA-associated response regulator UvrY (= GacA = SirA)
fig|6666666.293769.peg.2408	108.395	0.632896	0.266448	2.37531	0.0175344	0.0391891	DNA Metabolism	DNA repair	DNA repair, UvrABC system	Excinuclease ABC subunit C
fig|6666666.293769.peg.2411	1158.29	-0.824034	0.226784	-3.63357	0.000279527	0.00121408	Protein Metabolism	- none -	- none -	Ribosome hibernation promoting factor Hpf
fig|6666666.293769.peg.2413	32.3003	1.03541	0.430523	2.405	0.0161725	0.0366025	Hypothetical proteins	- none -	- none -	hypothetical protein
fig|6666666.293769.peg.2414	752.206	1.43375	0.303225	4.72834	2.26367e-06	2.20899e-05	RNA Metabolism	- none -	- none -	DEAD-box ATP-dependent RNA helicase DeaD (= CshA) (EC 3.6.4.13)
fig|6666666.293769.peg.2415	599.922	0.846306	0.288518	2.93329	0.00335394	0.00982899	Hypothetical proteins	- none -	- none -	hypothetical protein
fig|6666666.293769.peg.2417	1956.85	-1.94941	0.396959	-4.91086	9.06776e-07	1.058e-05	Hypothetical proteins	- none -	- none -	hypothetical protein
fig|6666666.293769.peg.2420	47.2836	1.42665	0.407422	3.50166	0.000462363	0.00180384	Miscellaneous	- none -	- none -	LemA protein
fig|6666666.293769.peg.2421	65.9047	1.00648	0.424266	2.37229	0.017678	0.0394182	Hypothetical proteins	- none -	- none -	hypothetical protein
fig|6666666.293769.peg.2424	648.896	-2.32861	0.537653	-4.33106	1.48392e-05	0.000102862	Hypothetical proteins	- none -	- none -	hypothetical protein
fig|6666666.293769.peg.2425	334.321	-2.65563	0.512823	-5.17845	2.23734e-07	3.43089e-06	Phages, Prophages, Transposable elements, Plasmids	- none -	- none -	Mobile element protein
fig|6666666.293769.peg.2426	28.2537	1.10216	0.480301	2.29472	0.0217492	0.0466924	Virulence, Disease and Defense	Invasion and intracellular resistance	Mycobacterium virulence operon possibly involved in quinolinate biosynthesis	Quinolinate phosphoribosyltransferase [decarboxylating] (EC 2.4.2.19)
fig|6666666.293769.peg.2427	124.007	0.531752	0.215717	2.46505	0.0136995	0.0319882	Hypothetical proteins	- none -	- none -	hypothetical protein
fig|6666666.293769.peg.2429	2244.73	0.585916	0.143408	4.08565	4.39533e-05	0.000260873	Hypothetical proteins	- none -	- none -	hypothetical protein
fig|6666666.293769.peg.2430	534.033	-1.98994	0.388771	-5.11853	3.0793e-07	4.28479e-06	Hypothetical proteins	- none -	- none -	hypothetical protein
fig|6666666.293769.peg.2431	3.79343	-2.15238	0.921079	-2.3368	0.0194496	0.0425749	Hypothetical proteins	- none -	- none -	hypothetical protein
fig|6666666.293769.peg.2435	71.853	1.04303	0.264482	3.94367	8.02432e-05	0.00042521	Sulfur Metabolism	- none -	- none -	Homoserine O-succinyltransferase (EC 2.3.1.46)
fig|6666666.293769.peg.2438	26.3281	0.936133	0.321992	2.90732	0.00364544	0.0105191	Fatty Acids, Lipids, and Isoprenoids	- none -	- none -	Squalene/phytoene desaturase HopC
fig|6666666.293769.peg.244	289.859	0.877796	0.24717	3.55139	0.0003832	0.00155138	Protein Metabolism	- none -	- none -	Uncharacterized protease YegQ
fig|6666666.293769.peg.2441	95.0399	-1.82853	0.736402	-2.48305	0.0130261	0.0307021	Hypothetical proteins	- none -	- none -	hypothetical protein
fig|6666666.293769.peg.2443	41.3975	-1.60354	0.595332	-2.69352	0.00707014	0.0182087	Hypothetical proteins	- none -	- none -	hypothetical protein
fig|6666666.293769.peg.2444	155.925	-3.46288	0.781971	-4.42839	9.49375e-06	7.22025e-05	Hypothetical proteins	- none -	- none -	hypothetical protein
fig|6666666.293769.peg.2445	37.1424	-2.85535	0.626982	-4.55412	5.26046e-06	4.42138e-05	Hypothetical proteins	- none -	- none -	hypothetical protein
fig|6666666.293769.peg.2446	13.0105	-3.62532	0.704478	-5.14611	2.65945e-07	3.81357e-06	Hypothetical proteins	- none -	- none -	hypothetical protein
fig|6666666.293769.peg.2447	20.6422	-1.84975	0.639025	-2.89464	0.00379589	0.010919	Hypothetical proteins	- none -	- none -	hypothetical protein
fig|6666666.293769.peg.2448	11.0325	-2.74923	0.619131	-4.44047	8.97641e-06	6.91074e-05	Hypothetical proteins	- none -	- none -	hypothetical protein
fig|6666666.293769.peg.2456	774.592	0.873187	0.244005	3.57855	0.000345499	0.00142485	Membrane Transport	- none -	- none -	Phospholipid ABC transporter ATP-binding protein MlaF
fig|6666666.293769.peg.2458	187.263	1.40208	0.304204	4.609	4.04617e-06	3.56006e-05	Membrane Transport	- none -	- none -	Phospholipid ABC transporter substrate-binding protein MlaD
fig|6666666.293769.peg.2460	376.401	1.19076	0.450108	2.64551	0.00815684	0.0205535	Stress Response	- none -	- none -	Acid stress protein IbaG
fig|6666666.293769.peg.2461	123.653	-2.57875	0.531516	-4.85168	1.22418e-06	1.32543e-05	Miscellaneous	- none -	- none -	diguanylate cyclase/phosphodiesterase (GGDEF & EAL domains) with PAS/PAC sensor(s)
fig|6666666.293769.peg.2465	103.973	1.55354	0.530123	2.93054	0.00338378	0.00989327	Hypothetical proteins	- none -	- none -	hypothetical protein
fig|6666666.293769.peg.2467	967.328	-1.4389	0.320716	-4.48652	7.23955e-06	5.78702e-05	Carbon Metabolism	Monosaccharides	Deoxyribose and Deoxynucleoside Catabolism	Purine nucleoside phosphorylase (EC 2.4.2.1)
fig|6666666.293769.peg.2469	316.121	0.982224	0.273569	3.59041	0.000330162	0.00137639	Hypothetical proteins	- none -	- none -	hypothetical protein
fig|6666666.293769.peg.247	72.8097	1.52151	0.456062	3.33619	0.000849336	0.00307414	Nitrogen Metabolism	- none -	- none -	Nitrogen regulation protein NtrB (EC 2.7.13.3)
fig|6666666.293769.peg.2473	121.161	0.769398	0.332263	2.31563	0.0205785	0.0445355	Miscellaneous	- none -	- none -	Protein of unknown function DUF86, SO_3166 group
fig|6666666.293769.peg.2474	415.818	-0.926595	0.371469	-2.49441	0.0126167	0.0298871	Miscellaneous	- none -	- none -	[4Fe-4S] cluster assembly scaffold protein Mrp (=ApbC)
fig|6666666.293769.peg.2476	28.3247	3.01708	0.384654	7.84363	4.37714e-15	8.22246e-12	Hypothetical proteins	- none -	- none -	hypothetical protein
fig|6666666.293769.peg.2478	78.8794	1.08286	0.371267	2.91665	0.00353817	0.0102748	Hypothetical proteins	- none -	- none -	hypothetical protein
fig|6666666.293769.peg.2479	38.5818	2.35242	0.371797	6.32716	2.49718e-10	2.84301e-08	Hypothetical proteins	- none -	- none -	hypothetical protein
fig|6666666.293769.peg.2481	21.2086	1.35709	0.49055	2.76647	0.00566667	0.0152178	Hypothetical proteins	- none -	- none -	hypothetical protein
fig|6666666.293769.peg.2482	48.5499	0.754413	0.308309	2.44694	0.0144076	0.0334545	Stress Response	Stress Response - no subcategory	SigmaB stress responce regulation	Serine phosphatase RsbU, regulator of sigma subunit
fig|6666666.293769.peg.2485	1840.39	-2.67158	0.494097	-5.407	6.40887e-08	1.39989e-06	Hypothetical proteins	- none -	- none -	hypothetical protein
fig|6666666.293769.peg.2486	54.8266	2.07868	0.918404	2.26336	0.0236136	0.0499564	DNA Metabolism	- none -	- none -	Helicase, SNF2/RAD54 family
fig|6666666.293769.peg.2487	6.22615	3.20275	1.38381	2.31445	0.0206431	0.0446494	Phages, Prophages, Transposable elements, Plasmids	- none -	- none -	putative phage protein
fig|6666666.293769.peg.2488	210.776	-1.75741	0.409278	-4.29393	1.75538e-05	0.00011819	Hypothetical proteins	- none -	- none -	hypothetical protein
fig|6666666.293769.peg.249	279.155	0.651303	0.249436	2.6111	0.00902507	0.0224551	Virulence, Disease and Defense	Resistance to antibiotics and toxic compounds	Cobalt-zinc-cadmium resistance	Cobalt-zinc-cadmium resistance protein
fig|6666666.293769.peg.2492	438.622	-1.83657	0.378665	-4.85013	1.23383e-06	1.32671e-05	Hypothetical proteins	- none -	- none -	hypothetical protein
fig|6666666.293769.peg.2494	42.4146	-1.36363	0.569957	-2.39251	0.0167337	0.0376233	Hypothetical proteins	- none -	- none -	hypothetical protein
fig|6666666.293769.peg.2495	613.737	-2.23733	0.430479	-5.1973	2.02201e-07	3.25177e-06	Hypothetical proteins	- none -	- none -	hypothetical protein
fig|6666666.293769.peg.250	18113.7	-2.57185	0.639663	-4.02064	5.80403e-05	0.000323048	Hypothetical proteins	- none -	- none -	hypothetical protein
fig|6666666.293769.peg.2503	161.221	-2.17603	0.529452	-4.10996	3.9572e-05	0.000240181	Hypothetical proteins	- none -	- none -	hypothetical protein
fig|6666666.293769.peg.2504	25.5273	-2.70913	0.626793	-4.32222	1.54468e-05	0.000106289	Hypothetical proteins	- none -	- none -	hypothetical protein
fig|6666666.293769.peg.251	17.5436	2.10025	0.797438	2.63375	0.00844479	0.0211938	Hypothetical proteins	- none -	- none -	hypothetical protein
fig|6666666.293769.peg.2510	12.7369	1.45907	0.579988	2.51568	0.0118803	0.0283933	Hypothetical proteins	- none -	- none -	hypothetical protein
fig|6666666.293769.peg.2515	9.68844	2.18638	0.813439	2.68783	0.0071919	0.0184689	Hypothetical proteins	- none -	- none -	hypothetical protein
fig|6666666.293769.peg.2519	281.347	-1.34526	0.263059	-5.11388	3.15605e-07	4.37538e-06	Hypothetical proteins	- none -	- none -	hypothetical protein
fig|6666666.293769.peg.2524	44.0029	-2.61948	0.495378	-5.28783	1.23775e-07	2.24648e-06	Hypothetical proteins	- none -	- none -	hypothetical protein
fig|6666666.293769.peg.2527	13.6583	1.50613	0.521254	2.88944	0.00385927	0.0110345	Sulfur Metabolism	- none -	- none -	Rhodanese-related sulfurtransferase
fig|6666666.293769.peg.2528	23.9186	-0.927789	0.3855	-2.40672	0.0160965	0.0364965	Hypothetical proteins	- none -	- none -	hypothetical protein
fig|6666666.293769.peg.253	10.3704	1.6234	0.608343	2.66856	0.00761775	0.019372	Hypothetical proteins	- none -	- none -	hypothetical protein
fig|6666666.293769.peg.2531	14.3482	1.43772	0.448277	3.20722	0.00134026	0.00447986	Hypothetical proteins	- none -	- none -	hypothetical protein
fig|6666666.293769.peg.2535	271.486	-1.57779	0.299543	-5.26734	1.38415e-07	2.43003e-06	Hypothetical proteins	- none -	- none -	hypothetical protein
fig|6666666.293769.peg.2536	118.571	-2.34338	0.432865	-5.41364	6.17558e-08	1.35682e-06	Hypothetical proteins	- none -	- none -	hypothetical protein
fig|6666666.293769.peg.2540	1540.77	0.737436	0.215733	3.41828	0.000630176	0.00234645	Hypothetical proteins	- none -	- none -	hypothetical protein
fig|6666666.293769.peg.2541	25.1668	2.02344	0.520435	3.88798	0.000101081	0.000518091	Hypothetical proteins	- none -	- none -	hypothetical protein
fig|6666666.293769.peg.2543	568.377	0.593702	0.211091	2.81254	0.00491513	0.0135382	Amino Acids and Derivatives	Lysine, threonine, methionine, and cysteine	Cysteine Biosynthesis	Sulfate permease
fig|6666666.293769.peg.2544	1116.24	0.92963	0.255839	3.63365	0.000279436	0.00121408	Protein Metabolism	- none -	- none -	Cold shock protein of CSP family
fig|6666666.293769.peg.2545	320.781	-2.98351	0.517208	-5.76849	7.99844e-09	3.13022e-07	Hypothetical proteins	- none -	- none -	hypothetical protein
fig|6666666.293769.peg.2546	98.5291	-1.38689	0.427487	-3.24429	0.00117746	0.00403991	Hypothetical proteins	- none -	- none -	hypothetical protein
fig|6666666.293769.peg.2547	181.97	-1.91761	0.47086	-4.07256	4.64983e-05	0.000272109	Hypothetical proteins	- none -	- none -	hypothetical protein
fig|6666666.293769.peg.2548	62.8205	-1.65083	0.509992	-3.23697	0.00120805	0.00411481	Hypothetical proteins	- none -	- none -	hypothetical protein
fig|6666666.293769.peg.2555	8.47532	-2.61798	0.703874	-3.71938	0.00019971	0.000927457	Hypothetical proteins	- none -	- none -	hypothetical protein
fig|6666666.293769.peg.2556	11.3101	-2.65773	0.728731	-3.64706	0.000265257	0.00116286	Hypothetical proteins	- none -	- none -	hypothetical protein
fig|6666666.293769.peg.2560	5.65991	-2.77061	0.880258	-3.1475	0.00164672	0.00534258	Hypothetical proteins	- none -	- none -	hypothetical protein
fig|6666666.293769.peg.2562	47.4256	1.33463	0.432776	3.08387	0.00204328	0.0063759	Miscellaneous	- none -	- none -	diguanylate cyclase/phosphodiesterase (GGDEF & EAL domains) with PAS/PAC sensor(s)
fig|6666666.293769.peg.2565	216.862	1.39162	0.400718	3.47281	0.000515038	0.00197449	Hypothetical proteins	- none -	- none -	hypothetical protein
fig|6666666.293769.peg.2566	158.93	1.36645	0.30994	4.40875	1.03967e-05	7.76546e-05	Cofactors, Vitamins, Prosthetic Groups, Pigments	Coenzyme A	Coenzyme A Biosynthesis	Pantothenate kinase type III, CoaX-like (EC 2.7.1.33)
fig|6666666.293769.peg.2567	333.725	-0.896993	0.342393	-2.61978	0.00879868	0.0219791	Hypothetical proteins	- none -	- none -	hypothetical protein
fig|6666666.293769.peg.2574	6773.92	-1.85179	0.390641	-4.7404	2.13295e-06	2.13104e-05	Respiration	- none -	- none -	Cytochrome c oxidase polypeptide II (EC 1.9.3.1)
fig|6666666.293769.peg.2576	3229.38	-1.63315	0.44815	-3.64419	0.00026823	0.00117451	Virulence, Disease and Defense	- none -	- none -	Toxin HigB / Protein kinase domain of HipA
fig|6666666.293769.peg.2577	2098.85	-1.65798	0.400748	-4.13721	3.51555e-05	0.000216131	Hypothetical proteins	- none -	- none -	hypothetical protein
fig|6666666.293769.peg.2579	894.397	-0.569747	0.230212	-2.47487	0.0133283	0.0312965	Amino Acids and Derivatives	- none -	- none -	Adenosylhomocysteinase (EC 3.3.1.1)
fig|6666666.293769.peg.2584	276.258	1.13375	0.238429	4.75508	1.98367e-06	2.0034e-05	Miscellaneous	- none -	- none -	Uncharacterized ferredoxin-like protein YfhL
fig|6666666.293769.peg.2593	241.171	0.970814	0.253513	3.82945	0.00012843	0.00063479	Hypothetical proteins	- none -	- none -	hypothetical protein
fig|6666666.293769.peg.2600	313.317	-0.713732	0.233908	-3.05133	0.00227829	0.00699879	Hypothetical proteins	- none -	- none -	hypothetical protein
fig|6666666.293769.peg.2601	338.05	-1.78284	0.434439	-4.10377	4.06466e-05	0.000244726	Hypothetical proteins	- none -	- none -	hypothetical protein
fig|6666666.293769.peg.2605	31.5257	1.01666	0.373951	2.71869	0.00655402	0.0170996	Hypothetical proteins	- none -	- none -	hypothetical protein
fig|6666666.293769.peg.2611	231.518	-0.539838	0.203679	-2.65044	0.00803871	0.020324	Hypothetical proteins	- none -	- none -	hypothetical protein
fig|6666666.293769.peg.2612	319.459	-0.781341	0.269973	-2.89414	0.00380198	0.0109205	Hypothetical proteins	- none -	- none -	hypothetical protein
fig|6666666.293769.peg.2613	20.914	1.27838	0.524264	2.43843	0.0147511	0.0340627	Hypothetical proteins	- none -	- none -	hypothetical protein
fig|6666666.293769.peg.2615	30.9007	1.87726	0.541542	3.46651	0.000527264	0.00201724	Miscellaneous	Miscellaneous - no subcategory	Broadly distributed proteins not in subsystems	UPF0225 protein YchJ
fig|6666666.293769.peg.2617	35.0903	1.83554	0.583145	3.14765	0.00164586	0.00534258	Amino Acids and Derivatives	- none -	- none -	Diaminopimelate decarboxylase and/or diaminopimelate epimerase leader peptide
fig|6666666.293769.peg.2621	277.509	0.95153	0.180687	5.26616	1.39304e-07	2.43425e-06	Fatty Acids, Lipids, and Isoprenoids	- none -	- none -	Lipoyl synthase (EC 2.8.1.8)
fig|6666666.293769.peg.2622	142.419	1.35195	0.436982	3.09382	0.00197595	0.00621747	Amino Acids and Derivatives	Alanine, serine, and glycine	Glycine and Serine Utilization	Aminomethyltransferase (glycine cleavage system T protein) (EC 2.1.2.10)
fig|6666666.293769.peg.2626	127.727	1.13646	0.356612	3.18683	0.0014384	0.00473838	RNA Metabolism	Transcription	Transcription factors bacterial	Transcription accessory protein (S1 RNA-binding domain)
fig|6666666.293769.peg.2627	87.3108	3.06712	0.673684	4.55275	5.29491e-06	4.4404e-05	Cofactors, Vitamins, Prosthetic Groups, Pigments	- none -	- none -	Siroheme decarboxylase AhbA, alternate heme biosynthesis pathway / Siroheme decarboxylase AhbB, alternate heme biosynthesis pathway
fig|6666666.293769.peg.2628	33.2657	2.25697	0.994456	2.26956	0.0232346	0.0492899	Nitrogen Metabolism	- none -	- none -	Heme d1 biosynthesis protein NirG
fig|6666666.293769.peg.2629	50.6445	1.4827	0.423244	3.50317	0.000459763	0.0017993	Nitrogen Metabolism	- none -	- none -	Heme d1 biosynthesis protein NirH
fig|6666666.293769.peg.2630	104.346	2.17407	0.42225	5.14877	2.62198e-07	3.79959e-06	Nitrogen Metabolism	- none -	- none -	Heme d1 biosynthesis protein NirJ
fig|6666666.293769.peg.2632	5.33568	-3.61701	0.943211	-3.83479	0.000125674	0.000623721	Hypothetical proteins	- none -	- none -	hypothetical protein
fig|6666666.293769.peg.264	144.9	1.02613	0.317519	3.2317	0.00123055	0.00417632	Stress Response	Oxidative stress	Glutaredoxins	Glutaredoxin 3 (Grx3)
fig|6666666.293769.peg.2640	73.7028	-2.22739	0.473238	-4.70671	2.51745e-06	2.40053e-05	Hypothetical proteins	- none -	- none -	hypothetical protein
fig|6666666.293769.peg.2642	808.63	-2.21165	0.514329	-4.30008	1.7074e-05	0.000115998	Hypothetical proteins	- none -	- none -	hypothetical protein
fig|6666666.293769.peg.2643	121.939	-1.58529	0.341253	-4.64548	3.39283e-06	3.09389e-05	Hypothetical proteins	- none -	- none -	hypothetical protein
fig|6666666.293769.peg.2645	25.0695	-1.99745	0.437608	-4.56448	5.00733e-06	4.30493e-05	Hypothetical proteins	- none -	- none -	hypothetical protein
fig|6666666.293769.peg.2646	202.911	-1.97532	0.448814	-4.4012	1.07656e-05	7.97755e-05	Hypothetical proteins	- none -	- none -	hypothetical protein
fig|6666666.293769.peg.2647	459.252	-1.87756	0.484438	-3.87576	0.000106294	0.000541119	Hypothetical proteins	- none -	- none -	hypothetical protein
fig|6666666.293769.peg.265	180.495	1.11238	0.307181	3.62126	0.000293167	0.00126456	Sulfur Metabolism	- none -	- none -	FIG136845: Rhodanese-related sulfurtransferase
fig|6666666.293769.peg.2650	47.8752	3.32677	0.662884	5.01863	5.20408e-07	6.67295e-06	Hypothetical proteins	- none -	- none -	hypothetical protein
fig|6666666.293769.peg.2651	43.681	1.7795	0.567173	3.13749	0.00170399	0.00549046	Hypothetical proteins	- none -	- none -	hypothetical protein
fig|6666666.293769.peg.2655	46.675	-2.29445	0.442248	-5.18814	2.124e-07	3.33298e-06	Hypothetical proteins	- none -	- none -	hypothetical protein
fig|6666666.293769.peg.2656	43.0371	-2.08223	0.336376	-6.19017	6.01008e-10	5.74497e-08	Hypothetical proteins	- none -	- none -	hypothetical protein
fig|6666666.293769.peg.2657	706.428	-2.15903	0.361633	-5.97022	2.36938e-09	1.3933e-07	Hypothetical proteins	- none -	- none -	hypothetical protein
fig|6666666.293769.peg.2660	71.1187	-0.882957	0.369431	-2.39005	0.0168463	0.0378312	Hypothetical proteins	- none -	- none -	hypothetical protein
fig|6666666.293769.peg.2662	338.39	0.917154	0.301762	3.03932	0.00237109	0.00724832	Hypothetical proteins	- none -	- none -	hypothetical protein
fig|6666666.293769.peg.2664	173.519	0.885924	0.31734	2.79172	0.00524285	0.0142701	DNA Metabolism	- none -	- none -	Endonuclease/exonuclease/phosphatase family protein
fig|6666666.293769.peg.2668	113.607	1.98634	0.282926	7.02072	2.20724e-12	9.50077e-10	Nitrogen Metabolism	- none -	- none -	Nitrite reductase associated c-type cytochorome NirN
fig|6666666.293769.peg.267	5747.76	-1.30503	0.308304	-4.23293	2.30661e-05	0.000149671	RNA Metabolism	- none -	- none -	Transcriptional regulator, ArsR family
fig|6666666.293769.peg.2670	51.1478	1.47545	0.402842	3.6626	0.000249669	0.00110744	Hypothetical proteins	- none -	- none -	hypothetical protein
fig|6666666.293769.peg.2671	55.4866	-1.90867	0.389998	-4.89404	9.87847e-07	1.13497e-05	Hypothetical proteins	- none -	- none -	hypothetical protein
fig|6666666.293769.peg.2672	174.602	-2.08587	0.604114	-3.45278	0.000554843	0.002112	Hypothetical proteins	- none -	- none -	hypothetical protein
fig|6666666.293769.peg.2673	188.961	1.16728	0.332732	3.50817	0.000451196	0.00177502	Hypothetical proteins	- none -	- none -	hypothetical protein
fig|6666666.293769.peg.2674	104.412	2.79279	0.476342	5.86299	4.54616e-09	2.16202e-07	Cell Wall and Capsule	- none -	- none -	Rod shape-determining protein MreC
fig|6666666.293769.peg.2676	978.412	0.449996	0.131606	3.41927	0.000627898	0.00234029	Cell Wall and Capsule	- none -	- none -	Rod shape-determining protein MreB
fig|6666666.293769.peg.2677	3.1676	-4.35956	1.34236	-3.24769	0.00116346	0.00401022	Hypothetical proteins	- none -	- none -	hypothetical protein
fig|6666666.293769.peg.2678	3.28403	-3.55419	1.42221	-2.49906	0.0124523	0.0295909	Hypothetical proteins	- none -	- none -	hypothetical protein
fig|6666666.293769.peg.2679	7.02202	-3.01892	0.970856	-3.10954	0.00187378	0.00594578	Hypothetical proteins	- none -	- none -	hypothetical protein
fig|6666666.293769.peg.2680	139.228	-2.17964	0.380315	-5.73114	9.97594e-09	3.6388e-07	Hypothetical proteins	- none -	- none -	hypothetical protein
fig|6666666.293769.peg.2681	29.2897	-2.2534	0.596304	-3.77894	0.000157497	0.000757228	Hypothetical proteins	- none -	- none -	hypothetical protein
fig|6666666.293769.peg.2683	6.40226	-2.90242	0.920552	-3.15291	0.00161651	0.00526732	Hypothetical proteins	- none -	- none -	hypothetical protein
fig|6666666.293769.peg.2684	14.5505	-1.87285	0.745372	-2.51264	0.0119832	0.0285847	Hypothetical proteins	- none -	- none -	hypothetical protein
fig|6666666.293769.peg.2685	2398.21	-2.0838	0.354493	-5.87826	4.14607e-09	1.99702e-07	Hypothetical proteins	- none -	- none -	hypothetical protein
fig|6666666.293769.peg.2686	161.452	-3.20526	0.639403	-5.0129	5.36168e-07	6.82842e-06	Hypothetical proteins	- none -	- none -	hypothetical protein
fig|6666666.293769.peg.2687	33.3543	-1.84072	0.540514	-3.40549	0.000660443	0.00244944	Hypothetical proteins	- none -	- none -	hypothetical protein
fig|6666666.293769.peg.2688	20.5286	-3.34892	1.04328	-3.20998	0.00132744	0.00444626	Hypothetical proteins	- none -	- none -	hypothetical protein
fig|6666666.293769.peg.269	622.075	0.41208	0.15007	2.74592	0.00603408	0.0159986	Carbon Metabolism	- none -	- none -	2,3-bisphosphoglycerate-independent phosphoglycerate mutase (EC 5.4.2.12)
fig|6666666.293769.peg.2694	34.4118	1.22936	0.461855	2.66179	0.00777274	0.0197312	Phages, Prophages, Transposable elements, Plasmids	- none -	- none -	putative phage protein
fig|6666666.293769.peg.2695	614.632	0.874852	0.316751	2.76195	0.00574574	0.0153551	Stress Response	- none -	- none -	Thioredoxin
fig|6666666.293769.peg.2696	65.6886	1.12218	0.358366	3.13139	0.00173981	0.00557718	DNA Metabolism	DNA repair	DNA repair, bacterial UvrD and related helicases	ATP-dependent DNA helicase Rep
fig|6666666.293769.peg.2699	207.434	1.24999	0.304564	4.1042	4.05708e-05	0.000244662	Protein Metabolism	Protein processing and modification	G3E family of P-loop GTPases (metallocenter biosynthesis)	FKBP-type peptidyl-prolyl cis-trans isomerase SlyD (EC 5.2.1.8)
fig|6666666.293769.peg.270	161.612	1.16958	0.294428	3.97238	7.11593e-05	0.000383016	Cell Wall and Capsule	- none -	- none -	Murein hydrolase activator EnvC
fig|6666666.293769.peg.2702	6.44269	1.5999	0.689826	2.31928	0.0203798	0.0442328	Hypothetical proteins	- none -	- none -	hypothetical protein
fig|6666666.293769.peg.2705	132.429	-1.48035	0.463223	-3.19575	0.00139466	0.00462466	Hypothetical proteins	- none -	- none -	hypothetical protein
fig|6666666.293769.peg.2706	122.114	-2.07336	0.415355	-4.99178	5.98256e-07	7.49216e-06	Hypothetical proteins	- none -	- none -	hypothetical protein
fig|6666666.293769.peg.2715	196.28	-0.499745	0.153833	-3.24863	0.00115962	0.00400433	Hypothetical proteins	- none -	- none -	hypothetical protein
fig|6666666.293769.peg.2717	70.9262	1.28744	0.292775	4.39738	1.09565e-05	8.08712e-05	Hypothetical proteins	- none -	- none -	hypothetical protein
fig|6666666.293769.peg.2718	94.3038	0.74625	0.217201	3.43576	0.000590898	0.00222223	Hypothetical proteins	- none -	- none -	hypothetical protein
fig|6666666.293769.peg.272	57.0163	1.95512	0.40947	4.77475	1.7993e-06	1.84232e-05	Miscellaneous	Miscellaneous - no subcategory	Phosphoglycerate mutase protein family	Putative periplasmic protein YibQ, distant homology with nucleoside diphosphatase and polysaccharide deacetylase
fig|6666666.293769.peg.2721	264.515	-2.20212	0.464331	-4.74256	2.11031e-06	2.11425e-05	Hypothetical proteins	- none -	- none -	hypothetical protein
fig|6666666.293769.peg.2728	492.881	-1.34349	0.439356	-3.05786	0.00222922	0.00687616	Hypothetical proteins	- none -	- none -	hypothetical protein
fig|6666666.293769.peg.2734	99.6182	-0.583374	0.234573	-2.48696	0.0128838	0.0304431	Hypothetical proteins	- none -	- none -	hypothetical protein
fig|6666666.293769.peg.274	275.502	1.90321	0.389253	4.88939	1.0115e-06	1.14181e-05	Fatty Acids, Lipids, and Isoprenoids	- none -	- none -	Phosphate:acyl-ACP acyltransferase PlsX (EC 2.3.1.n2)
fig|6666666.293769.peg.2740	51.4451	-1.91032	0.544959	-3.50544	0.00045586	0.00178775	Hypothetical proteins	- none -	- none -	hypothetical protein
fig|6666666.293769.peg.2742	11.5462	-2.00756	0.853723	-2.35154	0.018696	0.0411005	Hypothetical proteins	- none -	- none -	hypothetical protein
fig|6666666.293769.peg.2743	29.6851	-2.18674	0.739409	-2.95741	0.00310235	0.00920659	Hypothetical proteins	- none -	- none -	hypothetical protein
fig|6666666.293769.peg.2744	492.755	-2.10236	0.554647	-3.79045	0.000150373	0.000726159	Hypothetical proteins	- none -	- none -	hypothetical protein
fig|6666666.293769.peg.2745	57.1325	-2.04856	0.676947	-3.02617	0.00247673	0.00754058	Hypothetical proteins	- none -	- none -	hypothetical protein
fig|6666666.293769.peg.2746	59.2644	-1.86952	0.661494	-2.82621	0.00471029	0.0130313	Phages, Prophages, Transposable elements, Plasmids	- none -	- none -	Mobile element protein
fig|6666666.293769.peg.2747	44.3231	-2.0805	0.732794	-2.83913	0.00452365	0.012636	Phages, Prophages, Transposable elements, Plasmids	- none -	- none -	Mobile element protein
fig|6666666.293769.peg.2749	35.5516	1.62718	0.600245	2.71086	0.00671096	0.0174244	Hypothetical proteins	- none -	- none -	hypothetical protein
fig|6666666.293769.peg.275	186.423	1.78882	0.3679	4.86223	1.16069e-06	1.26765e-05	Protein Metabolism	Protein biosynthesis	Ribosome LSU bacterial	LSU ribosomal protein L32p
fig|6666666.293769.peg.2752	29.9788	1.05792	0.418665	2.52689	0.0115076	0.0276964	DNA Metabolism	- none -	- none -	DNA internalization-related competence protein ComEC/Rec2
fig|6666666.293769.peg.2753	124.872	1.36585	0.290114	4.70797	2.50194e-06	2.3918e-05	DNA Metabolism	DNA repair	DNA repair, bacterial DinG and relatives	ATP-dependent helicase DinG/Rad3
fig|6666666.293769.peg.2754	12.8346	1.7865	0.748084	2.3881	0.0169355	0.0379861	Hypothetical proteins	- none -	- none -	hypothetical protein
fig|6666666.293769.peg.2755	1580.98	-2.02181	0.370839	-5.45199	4.98099e-08	1.17695e-06	Hypothetical proteins	- none -	- none -	hypothetical protein
fig|6666666.293769.peg.2758	11.1497	-2.62701	0.953858	-2.75409	0.00588564	0.0156603	Hypothetical proteins	- none -	- none -	hypothetical protein
fig|6666666.293769.peg.2759	11.1294	-2.25675	0.877339	-2.57227	0.0101034	0.0246804	Hypothetical proteins	- none -	- none -	hypothetical protein
fig|6666666.293769.peg.276	418.106	0.847115	0.225909	3.7498	0.000176975	0.000839515	Protein Metabolism	- none -	- none -	COG1399 protein, clustered with ribosomal protein L32p
fig|6666666.293769.peg.2771	1428.63	-2.10588	0.391197	-5.38317	7.31867e-08	1.5361e-06	Hypothetical proteins	- none -	- none -	hypothetical protein
fig|6666666.293769.peg.2772	5.99256	-2.24249	0.970547	-2.31054	0.0208583	0.0450372	Hypothetical proteins	- none -	- none -	hypothetical protein
fig|6666666.293769.peg.2773	1097.52	-1.70892	0.392999	-4.34841	1.37131e-05	9.65208e-05	Hypothetical proteins	- none -	- none -	hypothetical protein
fig|6666666.293769.peg.2774	411.89	-2.13419	0.355754	-5.99907	1.98445e-09	1.22222e-07	Respiration	- none -	- none -	2-oxoglutarate dehydrogenase E1 component (EC 1.2.4.2)
fig|6666666.293769.peg.2775	135.397	-1.90729	0.338898	-5.62792	1.82395e-08	5.48208e-07	Hypothetical proteins	- none -	- none -	hypothetical protein
fig|6666666.293769.peg.2776	2720.17	-2.10094	0.378383	-5.55241	2.8175e-08	7.52905e-07	Hypothetical proteins	- none -	- none -	hypothetical protein
fig|6666666.293769.peg.2778	197.127	1.40163	0.507266	2.76311	0.00572527	0.0153207	Miscellaneous	- none -	- none -	FIG001341: Probable Fe(2+)-trafficking protein YggX
fig|6666666.293769.peg.2779	43.4728	1.65845	0.492027	3.37065	0.000749918	0.00274605	DNA Metabolism	DNA repair	DNA repair, bacterial	A/G-specific adenine glycosylase (EC 3.2.2.-)
fig|6666666.293769.peg.2780	232.127	-2.37716	0.411898	-5.77123	7.86949e-09	3.13022e-07	Hypothetical proteins	- none -	- none -	hypothetical protein
fig|6666666.293769.peg.279	81.6012	1.33456	0.403753	3.30538	0.000948477	0.00338086	DNA Metabolism	DNA repair	DNA repair, bacterial RecFOR pathway	DNA recombination and repair protein RecO
fig|6666666.293769.peg.2793	6.60337	3.99753	1.26268	3.16592	0.00154592	0.00504606	Hypothetical proteins	- none -	- none -	hypothetical protein
fig|6666666.293769.peg.2798	116.424	1.0962	0.455422	2.407	0.0160844	0.0364909	Hypothetical proteins	- none -	- none -	hypothetical protein
fig|6666666.293769.peg.280	92.4467	1.63104	0.274527	5.94126	2.82837e-09	1.56267e-07	Cell cycle	- none -	CBSS-176299.4.peg.1292; <br>Glycyl-tRNA synthetase containing cluster	GTP-binding protein Era
fig|6666666.293769.peg.2804	50.1183	-2.35432	0.511776	-4.60029	4.21911e-06	3.68633e-05	Hypothetical proteins	- none -	- none -	hypothetical protein
fig|6666666.293769.peg.2805	48.5703	1.73325	0.546139	3.17364	0.00150542	0.00493531	Stress Response	Oxidative stress	Glutaredoxins	Glutaredoxin
fig|6666666.293769.peg.2806	42.7906	1.06617	0.457347	2.3312	0.019743	0.0430496	Nucleosides and Nucleotides	- none -	- none -	5&#39;-deoxynucleotidase YfbR (EC 3.1.3.89)
fig|6666666.293769.peg.281	102.689	0.951514	0.316289	3.00837	0.00262654	0.00793239	RNA Metabolism	RNA processing and modification	RNA processing and degradation, bacterial	Ribonuclease III (EC 3.1.26.3)
fig|6666666.293769.peg.2812	31.0222	1.16087	0.421405	2.75476	0.00587344	0.0156403	Hypothetical proteins	- none -	- none -	hypothetical protein
fig|6666666.293769.peg.2816	9.27404	2.5506	1.0929	2.33379	0.0196065	0.0428016	Hypothetical proteins	- none -	- none -	hypothetical protein
fig|6666666.293769.peg.282	73.4533	0.969797	0.293489	3.30437	0.000951906	0.00338898	Hypothetical proteins	- none -	- none -	hypothetical protein
fig|6666666.293769.peg.2823	168.406	-2.54595	0.476423	-5.34389	9.09712e-08	1.80835e-06	Hypothetical proteins	- none -	- none -	hypothetical protein
fig|6666666.293769.peg.2824	171.022	2.47346	0.42806	5.77829	7.54614e-09	3.05763e-07	Fatty Acids, Lipids, and Isoprenoids	Isoprenoids	Polyprenyl Diphosphate Biosynthesis	Octaprenyl diphosphate synthase (EC 2.5.1.90)
fig|6666666.293769.peg.2830	61.5874	1.15389	0.34213	3.37268	0.000744401	0.00273117	Amino Acids and Derivatives	Glutamine, glutamate, aspartate, asparagine; ammonia assimilation	Glutamine, Glutamate, Aspartate and Asparagine Biosynthesis	Glutamate synthase [NADPH] large chain (EC 1.4.1.13)
fig|6666666.293769.peg.2832	338.762	-2.20788	0.405597	-5.44351	5.22399e-08	1.22666e-06	Hypothetical proteins	- none -	- none -	hypothetical protein
fig|6666666.293769.peg.2833	473.621	-1.9636	0.427337	-4.59496	4.32838e-06	3.74694e-05	Hypothetical proteins	- none -	- none -	hypothetical protein
fig|6666666.293769.peg.2835	1823.77	-1.72173	0.431206	-3.99283	6.52889e-05	0.000356009	Hypothetical proteins	- none -	- none -	hypothetical protein
fig|6666666.293769.peg.2836	328.837	-2.15296	0.357908	-6.01539	1.79458e-09	1.18285e-07	Hypothetical proteins	- none -	- none -	hypothetical protein
fig|6666666.293769.peg.284	415.445	0.806207	0.224934	3.5842	0.000338118	0.00139748	Protein Metabolism	Protein biosynthesis	Translation elongation factors bacterial	Translation elongation factor LepA
fig|6666666.293769.peg.2843	369.537	-2.01461	0.454594	-4.43166	9.35084e-06	7.14047e-05	Hypothetical proteins	- none -	- none -	hypothetical protein
fig|6666666.293769.peg.2844	32.6534	-1.75436	0.534936	-3.27957	0.00103965	0.00364701	Hypothetical proteins	- none -	- none -	hypothetical protein
fig|6666666.293769.peg.2849	21.9169	-1.96433	0.570564	-3.44278	0.000575767	0.00217403	Hypothetical proteins	- none -	- none -	hypothetical protein
fig|6666666.293769.peg.2850	743.354	-1.79098	0.38338	-4.67154	2.98947e-06	2.78696e-05	Hypothetical proteins	- none -	- none -	hypothetical protein
fig|6666666.293769.peg.2851	687.535	-1.7037	0.376316	-4.52731	5.97392e-06	4.92193e-05	Hypothetical proteins	- none -	- none -	hypothetical protein
fig|6666666.293769.peg.2858	672.756	-1.07504	0.353311	-3.04276	0.00234416	0.00717767	Hypothetical proteins	- none -	- none -	hypothetical protein
fig|6666666.293769.peg.2866	19.8211	-1.65171	0.654367	-2.52413	0.0115986	0.0278975	Hypothetical proteins	- none -	- none -	hypothetical protein
fig|6666666.293769.peg.2877	51.7977	2.0699	0.421681	4.90868	9.16927e-07	1.06611e-05	Miscellaneous	- none -	- none -	Protein SlyX
fig|6666666.293769.peg.2879	205.666	1.96928	0.401227	4.90815	9.19403e-07	1.06611e-05	Amino Acids and Derivatives	- none -	- none -	Oxygen-insensitive NAD(P)H nitroreductase (EC 1.-.-.-) / Dihydropteridine reductase (EC 1.5.1.34)
fig|6666666.293769.peg.2880	363.538	0.56007	0.172761	3.24187	0.0011875	0.00405584	Phages, Prophages, Transposable elements, Plasmids	- none -	- none -	Transposase
fig|6666666.293769.peg.2889	93.7635	1.03312	0.416709	2.47923	0.0131668	0.0309366	Protein Metabolism	Protein folding	Peptidyl-prolyl cis-trans isomerase	Peptidyl-prolyl cis-trans isomerase PpiB (EC 5.2.1.8)
fig|6666666.293769.peg.289	15895.9	-1.8242	0.506788	-3.59953	0.00031879	0.00133821	RNA Metabolism	Transcription	Transcription initiation, bacterial sigma factors	RNA polymerase sigma factor RpoE
fig|6666666.293769.peg.2890	46.063	2.09014	0.535919	3.90011	9.61487e-05	0.000497563	Cell Wall and Capsule	- none -	- none -	UDP-2,3-diacylglucosamine diphosphatase (EC 3.6.1.54)
fig|6666666.293769.peg.2894	54.7422	-2.58773	0.561731	-4.60671	4.09097e-06	3.5827e-05	Hypothetical proteins	- none -	- none -	hypothetical protein
fig|6666666.293769.peg.290	4951.51	-1.75864	0.531399	-3.30945	0.0009348	0.00333844	Hypothetical proteins	- none -	- none -	hypothetical protein
fig|6666666.293769.peg.2901	169.672	-2.63777	0.521904	-5.05412	4.32382e-07	5.64048e-06	Hypothetical proteins	- none -	- none -	hypothetical protein
fig|6666666.293769.peg.2902	134.835	-2.01562	0.573176	-3.51658	0.000437137	0.00172694	Hypothetical proteins	- none -	- none -	hypothetical protein
fig|6666666.293769.peg.2909	24.2216	-2.61538	0.619521	-4.22163	2.42546e-05	0.000155769	Hypothetical proteins	- none -	- none -	hypothetical protein
fig|6666666.293769.peg.2910	145.463	-2.60826	0.440712	-5.91829	3.25311e-09	1.68838e-07	Hypothetical proteins	- none -	- none -	hypothetical protein
fig|6666666.293769.peg.2911	117.039	-1.84524	0.501494	-3.67949	0.000233698	0.00104774	Hypothetical proteins	- none -	- none -	hypothetical protein
fig|6666666.293769.peg.2912	732.382	-2.04534	0.372379	-5.49264	3.95961e-08	9.78702e-07	Hypothetical proteins	- none -	- none -	hypothetical protein
fig|6666666.293769.peg.2913	32.66	-1.60167	0.451592	-3.54671	0.000390069	0.00157073	Hypothetical proteins	- none -	- none -	hypothetical protein
fig|6666666.293769.peg.2914	86.2533	-2.22586	0.479355	-4.64345	3.42639e-06	3.11693e-05	Hypothetical proteins	- none -	- none -	hypothetical protein
fig|6666666.293769.peg.2915	8.77982	-5.39911	1.04873	-5.14824	2.62947e-07	3.79959e-06	Hypothetical proteins	- none -	- none -	hypothetical protein
fig|6666666.293769.peg.2916	21.2752	2.1989	0.525484	4.18453	2.85758e-05	0.000181044	Hypothetical proteins	- none -	- none -	hypothetical protein
fig|6666666.293769.peg.2918	284.438	-1.86149	0.417674	-4.45681	8.31891e-06	6.49774e-05	Hypothetical proteins	- none -	- none -	hypothetical protein
fig|6666666.293769.peg.2919	167.525	-1.98507	0.456536	-4.34812	1.37309e-05	9.65208e-05	Hypothetical proteins	- none -	- none -	hypothetical protein
fig|6666666.293769.peg.2920	353.328	-1.76031	0.505451	-3.48265	0.000496477	0.00192	Hypothetical proteins	- none -	- none -	hypothetical protein
fig|6666666.293769.peg.2926	111.171	0.60761	0.207286	2.93127	0.00337582	0.00988139	RNA Metabolism	RNA processing and modification	RNA methylation	SSU rRNA (adenine(1518)-N(6)/adenine(1519)-N(6))-dimethyltransferase (EC 2.1.1.182)
fig|6666666.293769.peg.2927	276.834	-2.0846	0.419385	-4.97063	6.6737e-07	8.16713e-06	Hypothetical proteins	- none -	- none -	hypothetical protein
fig|6666666.293769.peg.2928	49.1592	-1.86208	0.60979	-3.05364	0.00226084	0.00695656	Hypothetical proteins	- none -	- none -	hypothetical protein
fig|6666666.293769.peg.2931	404.298	-2.20052	0.498795	-4.41167	1.02576e-05	7.67687e-05	Regulation and Cell Signaling	Programmed Cell Death and Toxin-antitoxin Systems	Toxin-antitoxin replicon stabilization systems	VapB protein (antitoxin to VapC)
fig|6666666.293769.peg.2932	100.738	-1.58675	0.472204	-3.36031	0.000778549	0.00283981	Regulation and Cell Signaling	Programmed Cell Death and Toxin-antitoxin Systems	Toxin-antitoxin replicon stabilization systems	VapC toxin protein
fig|6666666.293769.peg.2933	45.6393	-1.06183	0.447788	-2.37129	0.0177261	0.0394298	Hypothetical proteins	- none -	- none -	hypothetical protein
fig|6666666.293769.peg.2934	193.174	-1.19157	0.353218	-3.37346	0.0007423	0.00272612	Hypothetical proteins	- none -	- none -	hypothetical protein
fig|6666666.293769.peg.2938	82.998	1.29985	0.416556	3.12048	0.00180558	0.00576834	Hypothetical proteins	- none -	- none -	hypothetical protein
fig|6666666.293769.peg.2939	131.746	-2.19381	0.480968	-4.56124	5.0852e-06	4.33222e-05	Hypothetical proteins	- none -	- none -	hypothetical protein
fig|6666666.293769.peg.2940	28.8499	-3.59198	0.531728	-6.75529	1.42546e-11	4.11959e-09	Hypothetical proteins	- none -	- none -	hypothetical protein
fig|6666666.293769.peg.2942	63.5223	-1.89287	0.593149	-3.19122	0.00141673	0.00468072	Hypothetical proteins	- none -	- none -	hypothetical protein
fig|6666666.293769.peg.2943	1601.25	-2.26062	0.449339	-5.031	4.87932e-07	6.32124e-06	Hypothetical proteins	- none -	- none -	hypothetical protein
fig|6666666.293769.peg.2944	537.409	-1.99938	0.409943	-4.87722	1.0759e-06	1.20051e-05	Hypothetical proteins	- none -	- none -	hypothetical protein
fig|6666666.293769.peg.2945	356.452	-2.22832	0.451983	-4.93009	8.21923e-07	9.80306e-06	Hypothetical proteins	- none -	- none -	hypothetical protein
fig|6666666.293769.peg.2946	21.0355	-3.85027	0.984232	-3.91196	9.155e-05	0.00047705	Hypothetical proteins	- none -	- none -	hypothetical protein
fig|6666666.293769.peg.295	366.111	0.739027	0.214877	3.43931	0.000583204	0.00219769	DNA Metabolism	DNA repair	DNA repair, bacterial RecBCD pathway	Exodeoxyribonuclease V alpha chain (EC 3.1.11.5)
fig|6666666.293769.peg.2952	885.994	-2.27717	0.384405	-5.92388	3.1444e-09	1.68764e-07	Hypothetical proteins	- none -	- none -	hypothetical protein
fig|6666666.293769.peg.2954	807.269	-3.15187	0.595668	-5.29131	1.21442e-07	2.22565e-06	Hypothetical proteins	- none -	- none -	hypothetical protein
fig|6666666.293769.peg.2955	238.212	-0.606197	0.261624	-2.31705	0.020501	0.0443932	Hypothetical proteins	- none -	- none -	hypothetical protein
fig|6666666.293769.peg.2960	20.4573	1.49039	0.387343	3.84773	0.000119218	0.000597202	Cofactors, Vitamins, Prosthetic Groups, Pigments	Tetrapyrroles	Coenzyme B12 biosynthesis	Cob(I)alamin adenosyltransferase (EC 2.5.1.17)
fig|6666666.293769.peg.2961	165.551	0.574705	0.205324	2.79902	0.00512584	0.0140261	Cofactors, Vitamins, Prosthetic Groups, Pigments	- none -	- none -	7-cyano-7-deazaguanine synthase (EC 6.3.4.20)
fig|6666666.293769.peg.2963	691.105	-2.62494	0.489748	-5.35978	8.33242e-08	1.68306e-06	Hypothetical proteins	- none -	- none -	hypothetical protein
fig|6666666.293769.peg.2966	18.767	2.1184	0.457301	4.63241	3.61431e-06	3.24855e-05	Hypothetical proteins	- none -	- none -	hypothetical protein
fig|6666666.293769.peg.297	284.957	0.577473	0.182209	3.16929	0.00152814	0.0049967	DNA Metabolism	DNA repair	DNA repair, bacterial RecBCD pathway	Exodeoxyribonuclease V gamma chain (EC 3.1.11.5)
fig|6666666.293769.peg.2977	115.315	-0.72887	0.270387	-2.69565	0.00702507	0.0181521	Hypothetical proteins	- none -	- none -	hypothetical protein
fig|6666666.293769.peg.298	47.9514	1.00771	0.32477	3.10283	0.00191679	0.00606686	Hypothetical proteins	- none -	- none -	COG1683: Uncharacterized conserved protein / FIG143828: Hypothetical protein YbgA
fig|6666666.293769.peg.2981	16.6961	-1.84664	0.523236	-3.52926	0.000416724	0.00166027	Hypothetical proteins	- none -	- none -	hypothetical protein
fig|6666666.293769.peg.2982	9.86222	-1.48818	0.531652	-2.79915	0.00512367	0.0140261	Hypothetical proteins	- none -	- none -	hypothetical protein
fig|6666666.293769.peg.2987	280.968	-2.36167	0.543434	-4.34582	1.38758e-05	9.68983e-05	Hypothetical proteins	- none -	- none -	hypothetical protein
fig|6666666.293769.peg.2989	233.153	1.08057	0.294486	3.66934	0.000243174	0.00108504	Hypothetical proteins	- none -	- none -	hypothetical protein
fig|6666666.293769.peg.2991	3154.47	0.455354	0.187905	2.42332	0.0153795	0.0351893	Phages, Prophages, Transposable elements, Plasmids	- none -	- none -	Mobile element protein
fig|6666666.293769.peg.2992	105.477	1.6572	0.644406	2.57167	0.0101208	0.0247069	Hypothetical proteins	- none -	- none -	hypothetical protein
fig|6666666.293769.peg.2994	206.624	-2.59604	0.376285	-6.89912	5.23249e-12	1.96585e-09	Hypothetical proteins	- none -	- none -	hypothetical protein
fig|6666666.293769.peg.2995	18.1714	-2.80179	0.708969	-3.95191	7.75291e-05	0.000413159	Hypothetical proteins	- none -	- none -	hypothetical protein
fig|6666666.293769.peg.2996	368.956	0.612	0.201425	3.03836	0.00237873	0.00726577	Carbon Metabolism	Central carbohydrate metabolism	Glycolysis and Gluconeogenesis	Glucose-6-phosphate isomerase (EC 5.3.1.9)
fig|6666666.293769.peg.3	4.79101	-2.5632	1.02944	-2.48989	0.0127782	0.0302506	Membrane Transport	Protein and nucleoprotein secretion system, Type IV	Conjugative transfer	IncF plasmid conjugative transfer pilus assembly protein TraH
fig|6666666.293769.peg.3001	143.479	-1.72636	0.393455	-4.38768	1.14564e-05	8.40657e-05	Hypothetical proteins	- none -	- none -	hypothetical protein
fig|6666666.293769.peg.3002	45.1697	1.76441	0.735863	2.39774	0.0164966	0.0371347	Hypothetical proteins	- none -	- none -	hypothetical protein
fig|6666666.293769.peg.3005	82.1662	-2.31587	0.426388	-5.43138	5.59214e-08	1.26077e-06	Hypothetical proteins	- none -	- none -	hypothetical protein
fig|6666666.293769.peg.3006	461.769	-1.93167	0.337637	-5.72115	1.05804e-08	3.76396e-07	Hypothetical proteins	- none -	- none -	hypothetical protein
fig|6666666.293769.peg.3007	10.8204	-2.05679	0.564448	-3.6439	0.000268539	0.00117451	Hypothetical proteins	- none -	- none -	hypothetical protein
fig|6666666.293769.peg.3010	267.502	-1.63888	0.373754	-4.38492	1.16028e-05	8.46442e-05	Hypothetical proteins	- none -	- none -	hypothetical protein
fig|6666666.293769.peg.3011	65.5471	-1.65113	0.40661	-4.06073	4.89203e-05	0.000280601	Hypothetical proteins	- none -	- none -	hypothetical protein
fig|6666666.293769.peg.3016	17.4087	-2.00122	0.482814	-4.14491	3.39949e-05	0.000211105	Hypothetical proteins	- none -	- none -	hypothetical protein
fig|6666666.293769.peg.302	6452.83	-0.938889	0.384633	-2.441	0.0146467	0.0338841	Hypothetical proteins	- none -	- none -	hypothetical protein
fig|6666666.293769.peg.3020	281.255	-1.19458	0.465688	-2.56519	0.010312	0.0251084	Virulence, Disease and Defense	- none -	- none -	Toxin HigB
fig|6666666.293769.peg.3023	10.3934	1.68815	0.703742	2.39881	0.0164483	0.0370597	Phosphorus Metabolism	Phosphorus Metabolism - no subcategory	Phosphate metabolism	Sodium-dependent phosphate transporter
fig|6666666.293769.peg.3030	29.3782	1.10646	0.375641	2.94552	0.00322415	0.00953728	Hypothetical proteins	- none -	- none -	hypothetical protein
fig|6666666.293769.peg.3036	111.211	0.92275	0.356716	2.58679	0.00968746	0.0238505	Phages, Prophages, Transposable elements, Plasmids	- none -	- none -	Transposase and inactivated derivatives
fig|6666666.293769.peg.304	347.391	0.763776	0.245429	3.11201	0.00185819	0.00590129	Nucleosides and Nucleotides	Purines	De Novo Purine Biosynthesis	Amidophosphoribosyltransferase (EC 2.4.2.14)
fig|6666666.293769.peg.3040	1769.43	-1.05397	0.212557	-4.9585	7.10394e-07	8.65574e-06	Carbon Metabolism	Central carbohydrate metabolism	Glycolate, glyoxylate interconversions	Phosphoglycolate phosphatase (EC 3.1.3.18)
fig|6666666.293769.peg.3042	58.1793	0.978384	0.431824	2.2657	0.0234699	0.0497048	RNA Metabolism	- none -	- none -	Predicted transcriptional regulator containing an HTH domain and an uncharacterized domain shared with the mammalian protein Schlafen
fig|6666666.293769.peg.3043	47.356	1.2151	0.386504	3.14382	0.00166758	0.00539167	Hypothetical proteins	- none -	- none -	hypothetical protein
fig|6666666.293769.peg.3044	47.9564	1.11037	0.309641	3.58597	0.000335824	0.00139259	Hypothetical proteins	- none -	- none -	hypothetical protein
fig|6666666.293769.peg.3045	134.87	1.56361	0.39965	3.91244	9.13684e-05	0.00047705	Stress Response	Oxidative stress	Oxidative stress	NnrS protein involved in response to NO
fig|6666666.293769.peg.305	211.601	1.21535	0.305495	3.97831	6.9407e-05	0.000375197	Cell Wall and Capsule	- none -	- none -	Colicin V production protein
fig|6666666.293769.peg.3056	23.9136	0.869967	0.332818	2.61394	0.00895038	0.0222988	Stress Response	Oxidative stress	Glutathione: Biosynthesis and gamma-glutamyl cycle	Gamma-glutamyltranspeptidase (EC 2.3.2.2)
fig|6666666.293769.peg.3058	48.2935	1.19092	0.366639	3.24821	0.00116132	0.00400649	DNA Metabolism	- none -	- none -	DNA polymerase, beta-like region
fig|6666666.293769.peg.3059	384.665	1.35649	0.375399	3.61347	0.000302124	0.00129133	Protein Metabolism	Protein biosynthesis	Ribosome SSU bacterial	SSU ribosomal protein S9p (S16e)
fig|6666666.293769.peg.306	110.434	0.644509	0.185094	3.48207	0.000497554	0.00192118	Hypothetical proteins	- none -	- none -	hypothetical protein
fig|6666666.293769.peg.3060	599.884	1.74746	0.368056	4.74782	2.05622e-06	2.06556e-05	Protein Metabolism	Protein biosynthesis	Ribosome LSU bacterial	LSU ribosomal protein L13p (L13Ae)
fig|6666666.293769.peg.3061	159.119	-0.752913	0.193742	-3.88616	0.000101844	0.000519877	Amino Acids and Derivatives	- none -	- none -	Tryptophan synthase (indole-salvaging) (EC 4.2.1.122)
fig|6666666.293769.peg.3065	145.078	1.60904	0.288789	5.5717	2.52265e-08	6.86781e-07	Amino Acids and Derivatives	Lysine, threonine, methionine, and cysteine	Cysteine Biosynthesis	Sulfate permease
fig|6666666.293769.peg.3066	45.1408	-2.45133	0.579693	-4.22867	2.35075e-05	0.00015201	Hypothetical proteins	- none -	- none -	hypothetical protein
fig|6666666.293769.peg.3067	10.5628	-1.30865	0.459795	-2.84616	0.00442502	0.0124066	Hypothetical proteins	- none -	- none -	hypothetical protein
fig|6666666.293769.peg.3069	79.9501	-2.16918	0.356075	-6.09191	1.1157e-09	8.38338e-08	Hypothetical proteins	- none -	- none -	hypothetical protein
fig|6666666.293769.peg.307	245.235	1.02099	0.257659	3.96258	7.41449e-05	0.000396812	Cofactors, Vitamins, Prosthetic Groups, Pigments	Folate and pterines	Folate Biosynthesis	Dihydrofolate synthase (EC 6.3.2.12)
fig|6666666.293769.peg.3070	737.75	1.40544	0.269444	5.21608	1.82748e-07	3.02461e-06	RNA Metabolism	Transcription	Transcription factors bacterial	Transcription termination factor Rho
fig|6666666.293769.peg.3071	154.021	-2.11933	0.484683	-4.37261	1.2277e-05	8.90439e-05	Hypothetical proteins	- none -	- none -	hypothetical protein
fig|6666666.293769.peg.3072	236.768	-2.85432	0.561045	-5.08752	3.62785e-07	4.90281e-06	Hypothetical proteins	- none -	- none -	hypothetical protein
fig|6666666.293769.peg.3073	85.7992	-2.14901	0.38615	-5.56523	2.61812e-08	7.07646e-07	Hypothetical proteins	- none -	- none -	hypothetical protein
fig|6666666.293769.peg.3074	44.4785	-1.42586	0.551411	-2.58584	0.00971431	0.0238867	Hypothetical proteins	- none -	- none -	hypothetical protein
fig|6666666.293769.peg.3075	27.0703	-2.10281	0.58386	-3.60157	0.000316307	0.00133225	Hypothetical proteins	- none -	- none -	hypothetical protein
fig|6666666.293769.peg.3076	9.7981	-2.26925	0.790951	-2.86902	0.00411752	0.0116225	Hypothetical proteins	- none -	- none -	hypothetical protein
fig|6666666.293769.peg.3079	2353.98	-2.22475	0.427315	-5.20636	1.92578e-07	3.15945e-06	Hypothetical proteins	- none -	- none -	hypothetical protein
fig|6666666.293769.peg.3080	397.673	-2.13285	0.399677	-5.33645	9.47845e-08	1.8555e-06	Hypothetical proteins	- none -	- none -	hypothetical protein
fig|6666666.293769.peg.3081	163.495	1.07353	0.229425	4.67924	2.87936e-06	2.6977e-05	Amino Acids and Derivatives	Arginine; urea cycle, polyamines	Arginine Biosynthesis -- gjo	Argininosuccinate synthase (EC 6.3.4.5)
fig|6666666.293769.peg.3087	10.6616	2.25445	0.658333	3.42448	0.000615978	0.00230272	Hypothetical proteins	- none -	- none -	hypothetical protein
fig|6666666.293769.peg.3088	144.864	0.645559	0.258176	2.50046	0.0124032	0.0294929	Hypothetical proteins	- none -	- none -	hypothetical protein
fig|6666666.293769.peg.309	184.944	0.898853	0.372611	2.41231	0.0158519	0.0360505	Amino Acids and Derivatives	Aromatic amino acids and derivatives	Tryptophan synthesis	Tryptophan synthase alpha chain (EC 4.2.1.20)
fig|6666666.293769.peg.3090	636.482	-0.651466	0.154315	-4.22167	2.42495e-05	0.000155769	DNA Metabolism	DNA uptake, competence	DNA processing cluster	Recombination protein RecR
fig|6666666.293769.peg.3093	283.929	0.66901	0.164082	4.0773	4.55615e-05	0.00026746	DNA Metabolism	DNA uptake, competence	DNA processing cluster	DNA polymerase III subunits gamma and tau (EC 2.7.7.7)
fig|6666666.293769.peg.3096	16.5832	-2.46296	0.719929	-3.42112	0.000623642	0.00232812	Hypothetical proteins	- none -	- none -	hypothetical protein
fig|6666666.293769.peg.3097	98.1534	-2.27336	0.576619	-3.94256	8.06156e-05	0.000426581	Hypothetical proteins	- none -	- none -	hypothetical protein
fig|6666666.293769.peg.3098	35.5013	1.13681	0.372444	3.0523	0.00227092	0.00698187	Hypothetical proteins	- none -	- none -	hypothetical protein
fig|6666666.293769.peg.3099	22.8253	1.53776	0.478097	3.21642	0.00129802	0.00436194	Miscellaneous	- none -	- none -	GGDEF domain protein
fig|6666666.293769.peg.3100	6.8516	3.16891	0.71274	4.44609	8.74464e-06	6.76e-05	Hypothetical proteins	- none -	- none -	hypothetical protein
fig|6666666.293769.peg.3103	42.2105	1.03899	0.367191	2.82956	0.00466125	0.0129338	Hypothetical proteins	- none -	- none -	hypothetical protein
fig|6666666.293769.peg.311	279.472	0.479754	0.20468	2.34392	0.0190824	0.0418764	Amino Acids and Derivatives	Aromatic amino acids and derivatives	Tryptophan synthesis	Phosphoribosylanthranilate isomerase (EC 5.3.1.24)
fig|6666666.293769.peg.3110	248.679	-1.95832	0.41213	-4.75172	2.01694e-06	2.03154e-05	Hypothetical proteins	- none -	- none -	hypothetical protein
fig|6666666.293769.peg.3111	98.0083	1.74224	0.406941	4.28132	1.85787e-05	0.000123322	Hypothetical proteins	- none -	- none -	FIG01205615: hypothetical protein
fig|6666666.293769.peg.3112	60.1947	1.83072	0.630736	2.90252	0.00370176	0.0106734	Hypothetical proteins	- none -	- none -	hypothetical protein
fig|6666666.293769.peg.3113	818.854	-2.23406	0.379799	-5.88222	4.04801e-09	1.97511e-07	Hypothetical proteins	- none -	- none -	hypothetical protein
fig|6666666.293769.peg.3115	26.1063	-2.45262	0.718144	-3.41523	0.000637291	0.0023706	Hypothetical proteins	- none -	- none -	hypothetical protein
fig|6666666.293769.peg.3118	72.8207	-2.85088	0.561083	-5.08103	3.75389e-07	5.04651e-06	Hypothetical proteins	- none -	- none -	hypothetical protein
fig|6666666.293769.peg.3119	19.9757	-2.02368	0.655685	-3.08636	0.00202624	0.0063357	Hypothetical proteins	- none -	- none -	hypothetical protein
fig|6666666.293769.peg.312	91.7478	-1.08712	0.393234	-2.76456	0.00569994	0.0152853	Hypothetical proteins	- none -	- none -	hypothetical protein
fig|6666666.293769.peg.3120	71.0034	-1.75164	0.378116	-4.63253	3.61224e-06	3.24855e-05	Hypothetical proteins	- none -	- none -	hypothetical protein
fig|6666666.293769.peg.3121	807.28	-2.00285	0.419581	-4.77345	1.81097e-06	1.84385e-05	Hypothetical proteins	- none -	- none -	hypothetical protein
fig|6666666.293769.peg.3123	32.3282	-2.00268	0.452667	-4.42418	9.68084e-06	7.31809e-05	Hypothetical proteins	- none -	- none -	hypothetical protein
fig|6666666.293769.peg.3124	451.561	-2.06667	0.369888	-5.58729	2.30643e-08	6.61688e-07	Hypothetical proteins	- none -	- none -	hypothetical protein
fig|6666666.293769.peg.3126	75.0181	-1.50751	0.635053	-2.37383	0.0176047	0.0393228	Hypothetical proteins	- none -	- none -	hypothetical protein
fig|6666666.293769.peg.3129	91.0975	1.29837	0.357765	3.62912	0.000284393	0.00123237	Cell Wall and Capsule	Capsular and extracellular polysacchrides	Rhamnose containing glycans	Teichoic acid export ATP-binding protein TagH (EC 3.6.3.40)
fig|6666666.293769.peg.3130	153.589	0.957326	0.206968	4.62547	3.73755e-06	3.34333e-05	Hypothetical proteins	- none -	- none -	hypothetical protein
fig|6666666.293769.peg.3131	444.906	-2.02218	0.413385	-4.89176	9.99371e-07	1.14123e-05	Hypothetical proteins	- none -	- none -	hypothetical protein
fig|6666666.293769.peg.3133	332.031	1.04046	0.318486	3.2669	0.00108731	0.00380003	Protein Metabolism	Protein degradation	Proteolysis in bacteria, ATP-dependent	ATP-dependent Clp protease ATP-binding subunit ClpX
fig|6666666.293769.peg.3134	93.622	-2.20962	0.506577	-4.36186	1.2896e-05	9.24625e-05	Hypothetical proteins	- none -	- none -	hypothetical protein
fig|6666666.293769.peg.3135	26.014	-2.0196	0.505334	-3.99656	6.42696e-05	0.000351984	Hypothetical proteins	- none -	- none -	hypothetical protein
fig|6666666.293769.peg.3137	173.804	0.85398	0.146	5.84917	4.9402e-09	2.2914e-07	Cofactors, Vitamins, Prosthetic Groups, Pigments	Tetrapyrroles	Heme and Siroheme Biosynthesis	Coproporphyrinogen III oxidase, oxygen-independent (EC 1.3.99.22)
fig|6666666.293769.peg.3138	645.152	-1.94104	0.387435	-5.00999	5.44325e-07	6.88561e-06	Hypothetical proteins	- none -	- none -	hypothetical protein
fig|6666666.293769.peg.3139	274.731	-0.691047	0.257632	-2.6823	0.00731175	0.0187254	Phages, Prophages, Transposable elements, Plasmids	- none -	- none -	Mobile element protein
fig|6666666.293769.peg.314	193.699	0.694334	0.253421	2.73985	0.00614676	0.0162515	Membrane Transport	- none -	- none -	Nucleoside:H+ symporter:Major facilitator superfamily
fig|6666666.293769.peg.3140	684.883	-0.567244	0.216244	-2.62316	0.00871174	0.0218346	Hypothetical proteins	- none -	- none -	hypothetical protein
fig|6666666.293769.peg.3142	169.135	-2.40885	0.451656	-5.33337	9.64075e-08	1.8767e-06	Hypothetical proteins	- none -	- none -	hypothetical protein
fig|6666666.293769.peg.3144	142.547	1.23124	0.436556	2.82036	0.00479701	0.0132323	Hypothetical proteins	- none -	- none -	hypothetical protein
fig|6666666.293769.peg.3145	430.996	0.948471	0.23635	4.013	5.99522e-05	0.000331724	Miscellaneous	- none -	- none -	diguanylate cyclase/phosphodiesterase (GGDEF & EAL domains) with PAS/PAC sensor(s)
fig|6666666.293769.peg.3147	98.2747	-2.11727	0.3892	-5.44005	5.32666e-08	1.23581e-06	Hypothetical proteins	- none -	- none -	hypothetical protein
fig|6666666.293769.peg.3148	102.583	-2.02861	0.527201	-3.84789	0.000119138	0.000597202	Hypothetical proteins	- none -	- none -	hypothetical protein
fig|6666666.293769.peg.3149	83.8445	-1.7633	0.599302	-2.94226	0.0032583	0.00960113	Phosphorus Metabolism	Phosphorus Metabolism - no subcategory	Phosphate metabolism	Alkaline phosphatase (EC 3.1.3.1)
fig|6666666.293769.peg.3151	47.6029	-1.94717	0.437263	-4.45308	8.46474e-06	6.58427e-05	Hypothetical proteins	- none -	- none -	hypothetical protein
fig|6666666.293769.peg.3152	59.9264	-1.63703	0.473514	-3.4572	0.000545814	0.00207974	Hypothetical proteins	- none -	- none -	hypothetical protein
fig|6666666.293769.peg.3158	862.45	0.759475	0.311497	2.43815	0.0147628	0.0340687	Sulfur Metabolism	- none -	- none -	Sulfate adenylyltransferase (EC 2.7.7.4)
fig|6666666.293769.peg.3159	3.15621	-6.3457	1.71862	-3.69233	0.000222211	0.00100463	Hypothetical proteins	- none -	- none -	hypothetical protein
fig|6666666.293769.peg.3160	27.3785	-2.12875	0.481541	-4.42071	9.83791e-06	7.40702e-05	Hypothetical proteins	- none -	- none -	hypothetical protein
fig|6666666.293769.peg.3161	358.386	-2.03655	0.401753	-5.06915	3.99603e-07	5.26775e-06	Hypothetical proteins	- none -	- none -	hypothetical protein
fig|6666666.293769.peg.3162	16.7871	-1.6232	0.648812	-2.5018	0.0123564	0.0294375	Hypothetical proteins	- none -	- none -	hypothetical protein
fig|6666666.293769.peg.3163	99.6345	-2.11484	0.430274	-4.9151	8.87389e-07	1.0386e-05	Hypothetical proteins	- none -	- none -	hypothetical protein
fig|6666666.293769.peg.3164	70.8643	0.739615	0.194355	3.80548	0.000141531	0.000688772	Hypothetical proteins	- none -	- none -	hypothetical protein
fig|6666666.293769.peg.3165	107.158	0.680379	0.241139	2.82152	0.00477962	0.0131966	Protein Metabolism	- none -	- none -	Glutamyl-Q tRNA(Asp) synthetase
fig|6666666.293769.peg.3179	85.1622	-1.36585	0.507269	-2.69255	0.00709072	0.0182465	Hypothetical proteins	- none -	- none -	hypothetical protein
fig|6666666.293769.peg.3180	125.024	-2.18202	0.589703	-3.70019	0.000215434	0.000984656	Hypothetical proteins	- none -	- none -	hypothetical protein
fig|6666666.293769.peg.3181	914.087	-2.05725	0.360957	-5.69941	1.20221e-08	4.18212e-07	Hypothetical proteins	- none -	- none -	hypothetical protein
fig|6666666.293769.peg.3182	134.246	-1.75489	0.433981	-4.04371	5.26119e-05	0.000296791	Hypothetical proteins	- none -	- none -	hypothetical protein
fig|6666666.293769.peg.3183	567.625	-2.34938	0.455953	-5.15268	2.56785e-07	3.75386e-06	Hypothetical proteins	- none -	- none -	hypothetical protein
fig|6666666.293769.peg.3184	131.341	-2.10081	0.406974	-5.16203	2.44286e-07	3.63095e-06	Hypothetical proteins	- none -	- none -	hypothetical protein
fig|6666666.293769.peg.3185	289.064	-2.0195	0.482923	-4.18183	2.89167e-05	0.000182896	Hypothetical proteins	- none -	- none -	hypothetical protein
fig|6666666.293769.peg.3186	933.912	-2.12935	0.445607	-4.77854	1.76574e-06	1.8225e-05	Hypothetical proteins	- none -	- none -	hypothetical protein
fig|6666666.293769.peg.3190	66.6256	-1.7238	0.477834	-3.60752	0.000309134	0.00131531	Hypothetical proteins	- none -	- none -	hypothetical protein
fig|6666666.293769.peg.3191	259.101	-1.72492	0.384942	-4.48099	7.42985e-06	5.88902e-05	Hypothetical proteins	- none -	- none -	hypothetical protein
fig|6666666.293769.peg.3192	36.748	-1.96338	0.451078	-4.35263	1.34514e-05	9.57139e-05	Hypothetical proteins	- none -	- none -	hypothetical protein
fig|6666666.293769.peg.3197	4.64639	4.08872	1.42025	2.87887	0.00399099	0.0113249	Hypothetical proteins	- none -	- none -	hypothetical protein
fig|6666666.293769.peg.3198	65.0554	1.3775	0.255988	5.3811	7.40302e-08	1.54518e-06	Hypothetical proteins	- none -	- none -	hypothetical protein
fig|6666666.293769.peg.3199	19.2979	3.22862	0.896061	3.60313	0.000314406	0.00132722	Hypothetical proteins	- none -	- none -	hypothetical protein
fig|6666666.293769.peg.32	96.7232	-1.91392	0.662516	-2.88886	0.00386636	0.0110463	Membrane Transport	- none -	Conjugative transfer related cluster	Conjugative transfer protein TraV
fig|6666666.293769.peg.3208	373.185	0.609914	0.212138	2.87508	0.00403924	0.0114273	Amino Acids and Derivatives	- none -	- none -	S-adenosylmethionine synthetase (EC 2.5.1.6)
fig|6666666.293769.peg.3211	49.8344	-1.97433	0.379898	-5.197	2.02532e-07	3.25177e-06	Hypothetical proteins	- none -	- none -	hypothetical protein
fig|6666666.293769.peg.3217	45.5285	-2.36313	0.587409	-4.02297	5.74688e-05	0.000321295	Hypothetical proteins	- none -	- none -	hypothetical protein
fig|6666666.293769.peg.3218	146.878	-2.20876	0.543115	-4.06684	4.76554e-05	0.000277154	Hypothetical proteins	- none -	- none -	hypothetical protein
fig|6666666.293769.peg.3219	100.044	1.35762	0.405671	3.34661	0.000818073	0.00296956	DNA Metabolism	- none -	- none -	Thermonuclease family protein
fig|6666666.293769.peg.3220	297.629	2.1435	0.436011	4.91617	8.82538e-07	1.03616e-05	Protein Metabolism	Protein biosynthesis	Ribosome LSU bacterial	LSU ribosomal protein L31p
fig|6666666.293769.peg.3224	391.911	-2.49624	0.395874	-6.30564	2.87003e-10	3.17139e-08	Hypothetical proteins	- none -	- none -	hypothetical protein
fig|6666666.293769.peg.3225	117.889	-2.1213	0.452044	-4.69269	2.69642e-06	2.5582e-05	Hypothetical proteins	- none -	- none -	hypothetical protein
fig|6666666.293769.peg.3226	430.842	-2.53901	0.518511	-4.89673	9.74429e-07	1.12298e-05	Hypothetical proteins	- none -	- none -	hypothetical protein
fig|6666666.293769.peg.3227	103753	-1.82554	0.385607	-4.73421	2.19912e-06	2.16853e-05	Hypothetical proteins	- none -	- none -	hypothetical protein
fig|6666666.293769.peg.3229	25.5098	-1.87871	0.692903	-2.71135	0.00670095	0.0174104	Hypothetical proteins	- none -	- none -	hypothetical protein
fig|6666666.293769.peg.3230	2294.43	-2.76944	0.464625	-5.96059	2.51327e-09	1.43066e-07	Hypothetical proteins	- none -	- none -	hypothetical protein
fig|6666666.293769.peg.3233	15.9814	3.36696	1.3076	2.57491	0.0100265	0.0245245	Protein Metabolism	- none -	- none -	Predicted Zn peptidase
fig|6666666.293769.peg.3236	38.4047	-1.96092	0.453815	-4.32096	1.55352e-05	0.000106701	Hypothetical proteins	- none -	- none -	hypothetical protein
fig|6666666.293769.peg.3237	69.7782	-2.55121	0.572969	-4.45261	8.48328e-06	6.58506e-05	Hypothetical proteins	- none -	- none -	hypothetical protein
fig|6666666.293769.peg.3238	440.911	-2.35027	0.395134	-5.94803	2.71395e-09	1.52184e-07	Hypothetical proteins	- none -	- none -	hypothetical protein
fig|6666666.293769.peg.324	30.596	0.986844	0.425	2.32199	0.0202337	0.0439919	Hypothetical proteins	- none -	- none -	hypothetical protein
fig|6666666.293769.peg.3246	75.8364	-1.57552	0.616081	-2.55732	0.0105481	0.0256333	Hypothetical proteins	- none -	- none -	hypothetical protein
fig|6666666.293769.peg.3248	27.4513	-1.87334	0.755587	-2.47932	0.0131634	0.0309366	Hypothetical proteins	- none -	- none -	hypothetical protein
fig|6666666.293769.peg.3249	43.874	-2.04358	0.464398	-4.40048	1.0801e-05	7.98805e-05	Hypothetical proteins	- none -	- none -	hypothetical protein
fig|6666666.293769.peg.325	63.5567	1.18134	0.328374	3.59755	0.000321229	0.00134544	Membrane Transport	- none -	- none -	Trk potassium uptake system protein TrkH
fig|6666666.293769.peg.3250	55.3059	-3.04307	0.475266	-6.40288	1.52471e-10	2.12161e-08	Hypothetical proteins	- none -	- none -	hypothetical protein
fig|6666666.293769.peg.3251	5.56839	-2.1556	0.923405	-2.33441	0.0195745	0.0427815	Hypothetical proteins	- none -	- none -	hypothetical protein
fig|6666666.293769.peg.3253	11.9269	-2.51571	1.09269	-2.3023	0.021318	0.0458453	Hypothetical proteins	- none -	- none -	hypothetical protein
fig|6666666.293769.peg.3254	1478.17	-1.73191	0.320778	-5.39909	6.6981e-08	1.42174e-06	Hypothetical proteins	- none -	- none -	hypothetical protein
fig|6666666.293769.peg.327	316.401	1.38783	0.382772	3.62574	0.000288137	0.00124716	Cell Wall and Capsule	- none -	- none -	Phosphoethanolamine transferase EptC
fig|6666666.293769.peg.3274	68.7894	2.1349	0.405477	5.26514	1.4008e-07	2.43648e-06	Nitrogen Metabolism	Denitrification	Denitrification	Nitric oxide -responding transcriptional regulator Dnr (Crp/Fnr family)
fig|6666666.293769.peg.3275	22.3132	-3.25025	0.818113	-3.97286	7.10147e-05	0.000382787	Hypothetical proteins	- none -	- none -	hypothetical protein
fig|6666666.293769.peg.3277	17.9552	-2.19672	0.865113	-2.53923	0.0111098	0.0268421	Hypothetical proteins	- none -	- none -	hypothetical protein
fig|6666666.293769.peg.3278	31.4958	-1.51585	0.593017	-2.55617	0.010583	0.0257017	Hypothetical proteins	- none -	- none -	hypothetical protein
fig|6666666.293769.peg.328	92.7927	0.901324	0.318113	2.83334	0.00460642	0.012829	Virulence, Disease and Defense	Resistance to antibiotics and toxic compounds	Zinc resistance	Response regulator of zinc sigma-54-dependent two-component system
fig|6666666.293769.peg.3280	251.003	-0.608066	0.257735	-2.35927	0.0183109	0.0404433	Hypothetical proteins	- none -	- none -	hypothetical protein
fig|6666666.293769.peg.3284	24.7043	1.38375	0.514972	2.68705	0.00720871	0.0184868	Cell Wall and Capsule	- none -	- none -	Protein QmcA (possibly involved in integral membrane quality control)
fig|6666666.293769.peg.3285	39.4456	1.22925	0.314098	3.91358	9.09374e-05	0.000475838	Hypothetical proteins	- none -	- none -	hypothetical protein
fig|6666666.293769.peg.3291	4.0309	2.97759	1.16821	2.54885	0.010808	0.0261735	Hypothetical proteins	- none -	- none -	hypothetical protein
fig|6666666.293769.peg.3292	24.534	-2.51691	0.928173	-2.71169	0.00669419	0.0174049	Hypothetical proteins	- none -	- none -	hypothetical protein
fig|6666666.293769.peg.3293	24.7787	-3.63925	0.695438	-5.23303	1.66752e-07	2.8334e-06	Hypothetical proteins	- none -	- none -	hypothetical protein
fig|6666666.293769.peg.3294	182.356	1.43373	0.320806	4.46914	7.85357e-06	6.21176e-05	Virulence, Disease and Defense	Invasion and intracellular resistance	Mycobacterium virulence operon possibly involved in quinolinate biosynthesis	Quinolinate synthetase (EC 2.5.1.72)
fig|6666666.293769.peg.3296	19.0345	-2.31819	0.581009	-3.98995	6.60885e-05	0.000359327	Hypothetical proteins	- none -	- none -	hypothetical protein
fig|6666666.293769.peg.3299	280.984	-1.98774	0.361519	-5.49831	3.83448e-08	9.61036e-07	Hypothetical proteins	- none -	- none -	hypothetical protein
fig|6666666.293769.peg.3300	380.541	-2.05373	0.342314	-5.99955	1.9786e-09	1.22222e-07	Hypothetical proteins	- none -	- none -	hypothetical protein
fig|6666666.293769.peg.3301	403.321	-2.60214	0.472377	-5.50861	3.6168e-08	9.1813e-07	Hypothetical proteins	- none -	- none -	hypothetical protein
fig|6666666.293769.peg.3302	427.011	-2.35038	0.459768	-5.11211	3.18579e-07	4.40037e-06	Hypothetical proteins	- none -	- none -	hypothetical protein
fig|6666666.293769.peg.3303	22.6564	-1.7426	0.51873	-3.35937	0.000781211	0.002844	Hypothetical proteins	- none -	- none -	hypothetical protein
fig|6666666.293769.peg.3304	49.7661	-1.49436	0.433224	-3.44939	0.000561855	0.00213006	Hypothetical proteins	- none -	- none -	hypothetical protein
fig|6666666.293769.peg.3305	87.9718	-2.61596	0.493098	-5.30515	1.12577e-07	2.11477e-06	Hypothetical proteins	- none -	- none -	hypothetical protein
fig|6666666.293769.peg.3306	436.01	-1.37326	0.371906	-3.69251	0.000222055	0.00100463	Hypothetical proteins	- none -	- none -	hypothetical protein
fig|6666666.293769.peg.3308	377.298	-1.51454	0.580268	-2.61007	0.00905226	0.0224789	Hypothetical proteins	- none -	- none -	hypothetical protein
fig|6666666.293769.peg.3309	12.3587	-1.90115	0.565885	-3.3596	0.000780555	0.002844	Hypothetical proteins	- none -	- none -	hypothetical protein
fig|6666666.293769.peg.3314	75.6243	0.601601	0.255063	2.35864	0.018342	0.0404882	DNA Metabolism	DNA Metabolism - no subcategory	Restriction-Modification System	Type I restriction-modification system, DNA-methyltransferase subunit M (EC 2.1.1.72)
fig|6666666.293769.peg.3315	648.484	-1.95074	0.389347	-5.01027	5.43524e-07	6.88561e-06	Hypothetical proteins	- none -	- none -	hypothetical protein
fig|6666666.293769.peg.3316	28.8881	-2.02791	0.440874	-4.59974	4.23016e-06	3.6874e-05	Hypothetical proteins	- none -	- none -	hypothetical protein
fig|6666666.293769.peg.3318	165.182	-2.46059	0.432595	-5.68799	1.28546e-08	4.4307e-07	Hypothetical proteins	- none -	- none -	hypothetical protein
fig|6666666.293769.peg.3319	261.622	-1.72676	0.416366	-4.14721	3.36547e-05	0.000209368	Hypothetical proteins	- none -	- none -	hypothetical protein
fig|6666666.293769.peg.332	145.957	0.763298	0.262138	2.91181	0.0035934	0.0104089	Hypothetical proteins	- none -	- none -	hypothetical protein
fig|6666666.293769.peg.3322	437.281	-2.70358	0.522003	-5.17924	2.22789e-07	3.4304e-06	Hypothetical proteins	- none -	- none -	hypothetical protein
fig|6666666.293769.peg.3325	465.65	-2.01121	0.364598	-5.51623	3.46343e-08	8.89289e-07	Hypothetical proteins	- none -	- none -	hypothetical protein
fig|6666666.293769.peg.3326	5.76181	-2.78493	1.13315	-2.4577	0.0139831	0.0325494	Hypothetical proteins	- none -	- none -	hypothetical protein
fig|6666666.293769.peg.3328	65.7416	1.2049	0.386842	3.1147	0.00184129	0.00585809	Protein Metabolism	- none -	- none -	Serine/threonine kinase
fig|6666666.293769.peg.3329	20.1832	-1.89497	0.577466	-3.28153	0.00103245	0.00362514	Hypothetical proteins	- none -	- none -	hypothetical protein
fig|6666666.293769.peg.333	64.7573	1.48173	0.293741	5.04434	4.55083e-07	5.91607e-06	Protein Metabolism	- none -	- none -	Ribosomal-protein-S18p-alanine acetyltransferase (EC 2.3.1.128)
fig|6666666.293769.peg.3330	194.339	-1.56747	0.529907	-2.95802	0.00309623	0.00920294	Hypothetical proteins	- none -	- none -	hypothetical protein
fig|6666666.293769.peg.3332	40.7171	-0.921813	0.39866	-2.31228	0.0207624	0.0448817	Hypothetical proteins	- none -	- none -	hypothetical protein
fig|6666666.293769.peg.3336	9.06701	1.70655	0.739307	2.30831	0.0209821	0.0452523	Hypothetical proteins	- none -	- none -	hypothetical protein
fig|6666666.293769.peg.3337	50.2753	1.89905	0.50302	3.7753	0.000159816	0.000765853	Nitrogen Metabolism	Nitrogen Metabolism - no subcategory	Nitrate and nitrite ammonification	Nitrate/nitrite response regulator protein
fig|6666666.293769.peg.3338	23.5324	1.20131	0.444295	2.70386	0.00685391	0.0177465	Sulfur Metabolism	- none -	- none -	Rhodanese-related sulfurtransferase
fig|6666666.293769.peg.3341	207.412	-2.26378	0.438091	-5.16738	2.37405e-07	3.59665e-06	Hypothetical proteins	- none -	- none -	hypothetical protein
fig|6666666.293769.peg.3342	95.0345	-1.9815	0.382002	-5.18714	2.13545e-07	3.33298e-06	Hypothetical proteins	- none -	- none -	hypothetical protein
fig|6666666.293769.peg.3343	495.206	-2.02409	0.332494	-6.08759	1.14622e-09	8.44381e-08	Hypothetical proteins	- none -	- none -	hypothetical protein
fig|6666666.293769.peg.3345	901.668	-2.44218	0.412902	-5.91466	3.32552e-09	1.68838e-07	Hypothetical proteins	- none -	- none -	hypothetical protein
fig|6666666.293769.peg.3352	66.1866	-1.59142	0.489217	-3.253	0.00114192	0.00395409	Hypothetical proteins	- none -	- none -	hypothetical protein
fig|6666666.293769.peg.3356	3296.67	-2.25881	0.35615	-6.34231	2.26348e-10	2.65747e-08	Hypothetical proteins	- none -	- none -	hypothetical protein
fig|6666666.293769.peg.3359	461.923	-0.754052	0.182731	-4.12657	3.6821e-05	0.000224938	Hypothetical proteins	- none -	- none -	hypothetical protein
fig|6666666.293769.peg.3360	24.7374	1.29833	0.29463	4.40666	1.04977e-05	7.82538e-05	Hypothetical proteins	- none -	- none -	hypothetical protein
fig|6666666.293769.peg.3363	68.7213	-2.36919	0.480859	-4.92699	8.35078e-07	9.89795e-06	Hypothetical proteins	- none -	- none -	hypothetical protein
fig|6666666.293769.peg.3364	1581.43	-2.0283	0.377063	-5.37921	7.48154e-08	1.55175e-06	Hypothetical proteins	- none -	- none -	hypothetical protein
fig|6666666.293769.peg.3365	159.818	-1.86662	0.351375	-5.31232	1.08237e-07	2.07418e-06	Hypothetical proteins	- none -	- none -	hypothetical protein
fig|6666666.293769.peg.3368	48.4978	1.1118	0.386173	2.87901	0.00398919	0.0113249	Cell Wall and Capsule	- none -	- none -	Lipopolysaccharide ABC transporter, ATP-binding protein LptB
fig|6666666.293769.peg.3369	110.867	-2.40534	0.375417	-6.40712	1.48291e-10	2.12161e-08	Hypothetical proteins	- none -	- none -	hypothetical protein
fig|6666666.293769.peg.3370	165.584	-2.20361	0.439056	-5.01897	5.19481e-07	6.67295e-06	Hypothetical proteins	- none -	- none -	hypothetical protein
fig|6666666.293769.peg.3372	38.158	-1.95282	0.693559	-2.81565	0.00486783	0.0134178	Hypothetical proteins	- none -	- none -	hypothetical protein
fig|6666666.293769.peg.3374	50.7117	-1.93984	0.438301	-4.42582	9.60763e-06	7.27739e-05	Hypothetical proteins	- none -	- none -	hypothetical protein
fig|6666666.293769.peg.3375	43.0694	-1.95885	0.350594	-5.58723	2.30719e-08	6.61688e-07	Hypothetical proteins	- none -	- none -	hypothetical protein
fig|6666666.293769.peg.3376	297.034	-0.859821	0.283778	-3.02991	0.00244627	0.00745389	Carbon Metabolism	- none -	- none -	Aconitate hydratase 2 (EC 4.2.1.3)
fig|6666666.293769.peg.3381	87.8997	-1.72223	0.47646	-3.61465	0.000300758	0.00128989	Hypothetical proteins	- none -	- none -	hypothetical protein
fig|6666666.293769.peg.3382	4847.1	-1.79467	0.461545	-3.8884	0.000100909	0.000517915	Hypothetical proteins	- none -	- none -	hypothetical protein
fig|6666666.293769.peg.3384	2662.19	4.13478	0.892156	4.63459	3.57639e-06	3.23771e-05	Hypothetical proteins	- none -	- none -	hypothetical protein
fig|6666666.293769.peg.3389	193.938	-1.76053	0.390742	-4.5056	6.61862e-06	5.37066e-05	Hypothetical proteins	- none -	- none -	hypothetical protein
fig|6666666.293769.peg.3393	820.33	-2.00345	0.355129	-5.64148	1.68593e-08	5.22744e-07	Hypothetical proteins	- none -	- none -	hypothetical protein
fig|6666666.293769.peg.3401	112.818	1.58002	0.486642	3.24678	0.0011672	0.0040194	Membrane Transport	- none -	- none -	C4-dicarboxylate transporter/malic acid transport protein
fig|6666666.293769.peg.3402	31.5415	1.70977	0.452289	3.78026	0.000156665	0.000754604	Miscellaneous	- none -	- none -	Uncharacterized protein YjgR
fig|6666666.293769.peg.3405	5.05657	1.46508	0.63879	2.29352	0.0218183	0.0467874	Miscellaneous	- none -	- none -	diguanylate cyclase/phosphodiesterase (GGDEF & EAL domains) with PAS/PAC sensor(s)
fig|6666666.293769.peg.3406	37.262	1.06717	0.435918	2.4481	0.0143613	0.0333676	Hypothetical proteins	- none -	- none -	hypothetical protein
fig|6666666.293769.peg.3407	3403.79	-1.5062	0.245941	-6.12423	9.11221e-10	7.28395e-08	Nucleosides and Nucleotides	Purines	Purine conversions	Adenylate kinase (EC 2.7.4.3)
fig|6666666.293769.peg.3408	16.5363	-1.74159	0.577595	-3.01523	0.00256781	0.00780522	Hypothetical proteins	- none -	- none -	hypothetical protein
fig|6666666.293769.peg.3409	262.053	-1.8729	0.363762	-5.14871	2.62291e-07	3.79959e-06	Hypothetical proteins	- none -	- none -	hypothetical protein
fig|6666666.293769.peg.3414	112.598	-2.4903	0.526417	-4.73066	2.2379e-06	2.20099e-05	Hypothetical proteins	- none -	- none -	hypothetical protein
fig|6666666.293769.peg.3416	281.923	-0.848637	0.368494	-2.30299	0.0212796	0.0457889	Hypothetical proteins	- none -	- none -	hypothetical protein
fig|6666666.293769.peg.3418	10.8933	-1.89238	0.606928	-3.11796	0.00182109	0.00581294	Hypothetical proteins	- none -	- none -	hypothetical protein
fig|6666666.293769.peg.3425	579.127	-1.83088	0.398226	-4.59759	4.274e-06	3.717e-05	Hypothetical proteins	- none -	- none -	hypothetical protein
fig|6666666.293769.peg.3426	375.125	0.925354	0.33222	2.78536	0.00534677	0.0144934	Hypothetical proteins	- none -	- none -	hypothetical protein
fig|6666666.293769.peg.3430	50.6373	1.17468	0.401997	2.92211	0.00347669	0.0101334	Fatty Acids, Lipids, and Isoprenoids	- none -	- none -	Squalene synthase (EC 2.5.1.21)
fig|6666666.293769.peg.3431	105.572	3.67923	0.691103	5.32371	1.01672e-07	1.95888e-06	Hypothetical proteins	- none -	- none -	hypothetical protein
fig|6666666.293769.peg.3432	29.5197	-2.4203	0.534004	-4.53236	5.83278e-06	4.81621e-05	Hypothetical proteins	- none -	- none -	hypothetical protein
fig|6666666.293769.peg.3435	42.5375	-2.14798	0.609805	-3.52241	0.000427636	0.00169834	Hypothetical proteins	- none -	- none -	hypothetical protein
fig|6666666.293769.peg.3439	126.579	1.61264	0.45599	3.53657	0.000405355	0.00162185	Hypothetical proteins	- none -	- none -	hypothetical protein
fig|6666666.293769.peg.3440	115.162	1.2047	0.234617	5.13475	2.82517e-07	3.99029e-06	Hypothetical proteins	- none -	- none -	hypothetical protein
fig|6666666.293769.peg.3441	54.4982	1.19575	0.338993	3.52737	0.000419709	0.00167039	DNA Metabolism	- none -	- none -	Type I restriction-modification system, specificity subunit S
fig|6666666.293769.peg.3442	74.4727	-2.20621	0.751062	-2.93745	0.00330927	0.00972842	Hypothetical proteins	- none -	- none -	hypothetical protein
fig|6666666.293769.peg.3443	203.199	-2.4379	0.383852	-6.35114	2.13722e-10	2.60848e-08	Hypothetical proteins	- none -	- none -	hypothetical protein
fig|6666666.293769.peg.3446	278.898	-2.06124	0.398942	-5.16677	2.3818e-07	3.59665e-06	Hypothetical proteins	- none -	- none -	hypothetical protein
fig|6666666.293769.peg.3447	6.21793	-3.31144	0.944336	-3.50663	0.000453817	0.00178346	Hypothetical proteins	- none -	- none -	hypothetical protein
fig|6666666.293769.peg.3448	27.4946	-2.28946	0.562475	-4.07033	4.69474e-05	0.000273884	Hypothetical proteins	- none -	- none -	hypothetical protein
fig|6666666.293769.peg.3449	5.85579	2.04151	0.873772	2.33643	0.0194686	0.0425749	Hypothetical proteins	- none -	- none -	hypothetical protein
fig|6666666.293769.peg.3452	3.67747	-3.18719	0.967724	-3.29349	0.000989518	0.00349729	Hypothetical proteins	- none -	- none -	hypothetical protein
fig|6666666.293769.peg.3453	5.31378	-3.38441	1.32789	-2.54871	0.0108122	0.0261735	Hypothetical proteins	- none -	- none -	hypothetical protein
fig|6666666.293769.peg.3458	52.2071	-2.04393	0.586884	-3.48269	0.000496405	0.00192	Hypothetical proteins	- none -	- none -	hypothetical protein
fig|6666666.293769.peg.3461	33.4669	-2.82315	0.550055	-5.13249	2.85931e-07	4.00837e-06	Hypothetical proteins	- none -	- none -	hypothetical protein
fig|6666666.293769.peg.3462	37.9595	-3.06685	0.719096	-4.26487	2.00023e-05	0.00013184	Hypothetical proteins	- none -	- none -	hypothetical protein
fig|6666666.293769.peg.3466	47.3368	-1.97424	0.373692	-5.28305	1.2705e-07	2.28386e-06	Hypothetical proteins	- none -	- none -	hypothetical protein
fig|6666666.293769.peg.3468	183.879	-2.19005	0.391403	-5.59539	2.20125e-08	6.41094e-07	Hypothetical proteins	- none -	- none -	hypothetical protein
fig|6666666.293769.peg.3469	7727.22	-1.82444	0.344519	-5.29561	1.18622e-07	2.18555e-06	Cell Wall and Capsule	- none -	- none -	UDP-3-O-[3-hydroxymyristoyl] N-acetylglucosamine deacetylase (EC 3.5.1.108)
fig|6666666.293769.peg.3474	7.07601	-2.21866	0.707233	-3.1371	0.0017063	0.00549322	Hypothetical proteins	- none -	- none -	hypothetical protein
fig|6666666.293769.peg.3475	11.1306	-1.99261	0.701144	-2.84193	0.00448407	0.0125347	Hypothetical proteins	- none -	- none -	hypothetical protein
fig|6666666.293769.peg.3476	5.74547	-2.15655	0.661634	-3.25943	0.00111638	0.00387996	Hypothetical proteins	- none -	- none -	hypothetical protein
fig|6666666.293769.peg.3480	16.4332	1.91807	0.699585	2.74173	0.00611171	0.0161702	Hypothetical proteins	- none -	- none -	hypothetical protein
fig|6666666.293769.peg.3481	15.0604	1.73576	0.569913	3.04565	0.00232176	0.0071149	Hypothetical proteins	- none -	- none -	hypothetical protein
fig|6666666.293769.peg.3484	13.2492	2.44569	0.798342	3.06346	0.00218793	0.00677104	Hypothetical proteins	- none -	- none -	hypothetical protein
fig|6666666.293769.peg.3485	2.9881	2.90077	1.20389	2.4095	0.0159745	0.0362854	Hypothetical proteins	- none -	- none -	hypothetical protein
fig|6666666.293769.peg.3486	14.7274	-2.60677	0.597495	-4.36283	1.28393e-05	9.22316e-05	Hypothetical proteins	- none -	- none -	hypothetical protein
fig|6666666.293769.peg.3487	82.2683	-1.98224	0.461142	-4.29853	1.71931e-05	0.000116597	Hypothetical proteins	- none -	- none -	hypothetical protein
fig|6666666.293769.peg.3488	28.6266	-2.45086	0.663905	-3.69159	0.000222859	0.001006	Hypothetical proteins	- none -	- none -	hypothetical protein
fig|6666666.293769.peg.3492	117.642	-2.28328	0.570815	-4.00004	6.33322e-05	0.000348884	Hypothetical proteins	- none -	- none -	hypothetical protein
fig|6666666.293769.peg.3493	25.593	-1.73857	0.586194	-2.96587	0.00301831	0.00899983	Hypothetical proteins	- none -	- none -	hypothetical protein
fig|6666666.293769.peg.3494	96.1854	-2.15884	0.499212	-4.3245	1.52876e-05	0.000105386	Hypothetical proteins	- none -	- none -	hypothetical protein
fig|6666666.293769.peg.3495	115.723	-2.03613	0.749358	-2.71716	0.00658443	0.017167	Hypothetical proteins	- none -	- none -	hypothetical protein
fig|6666666.293769.peg.3496	6.85412	-1.88453	0.682328	-2.76191	0.00574641	0.0153551	Hypothetical proteins	- none -	- none -	hypothetical protein
fig|6666666.293769.peg.3499	435.889	-1.87472	0.346984	-5.40289	6.55755e-08	1.42036e-06	Hypothetical proteins	- none -	- none -	hypothetical protein
fig|6666666.293769.peg.3500	14.5924	-5.42045	1.24706	-4.3466	1.38265e-05	9.6877e-05	Hypothetical proteins	- none -	- none -	hypothetical protein
fig|6666666.293769.peg.3503	314.423	-1.19645	0.292892	-4.08496	4.40849e-05	0.000261041	Hypothetical proteins	- none -	- none -	hypothetical protein
fig|6666666.293769.peg.3504	222.212	-0.710198	0.294133	-2.41455	0.0157549	0.0358734	Hypothetical proteins	- none -	- none -	hypothetical protein
fig|6666666.293769.peg.3507	62.7614	-1.77773	0.507647	-3.5019	0.000461951	0.00180384	Hypothetical proteins	- none -	- none -	hypothetical protein
fig|6666666.293769.peg.3508	578.023	-4.02202	0.665149	-6.04679	1.47764e-09	1.04745e-07	Hypothetical proteins	- none -	- none -	hypothetical protein
fig|6666666.293769.peg.3510	688.114	-2.42859	0.394523	-6.15576	7.47188e-10	6.37997e-08	Hypothetical proteins	- none -	- none -	hypothetical protein
fig|6666666.293769.peg.3511	30.2176	-3.18594	0.707665	-4.50204	6.73049e-06	5.44966e-05	Hypothetical proteins	- none -	- none -	hypothetical protein
fig|6666666.293769.peg.3512	114.239	-1.86916	0.366395	-5.10149	3.36997e-07	4.63772e-06	Hypothetical proteins	- none -	- none -	hypothetical protein
fig|6666666.293769.peg.3513	182.669	-1.88463	0.3864	-4.87739	1.07497e-06	1.20051e-05	Hypothetical proteins	- none -	- none -	hypothetical protein
fig|6666666.293769.peg.3519	33.203	-1.85547	0.528025	-3.51398	0.000441454	0.00174034	Hypothetical proteins	- none -	- none -	hypothetical protein
fig|6666666.293769.peg.352	118.85	-2.22584	0.493783	-4.50774	6.55221e-06	5.32828e-05	Hypothetical proteins	- none -	- none -	hypothetical protein
fig|6666666.293769.peg.3520	71.6498	-1.98876	0.397524	-5.00286	5.64846e-07	7.12123e-06	Hypothetical proteins	- none -	- none -	hypothetical protein
fig|6666666.293769.peg.3523	3256.79	-2.01239	0.379607	-5.30124	1.15017e-07	2.14775e-06	Hypothetical proteins	- none -	- none -	hypothetical protein
fig|6666666.293769.peg.3524	1105.08	-2.0567	0.374733	-5.48844	4.05505e-08	9.90955e-07	Hypothetical proteins	- none -	- none -	hypothetical protein
fig|6666666.293769.peg.3525	12.0838	1.54863	0.671047	2.30779	0.021011	0.0452628	Hypothetical proteins	- none -	- none -	hypothetical protein
fig|6666666.293769.peg.3527	233.841	-1.76605	0.573285	-3.08058	0.002066	0.00643612	Hypothetical proteins	- none -	- none -	hypothetical protein
fig|6666666.293769.peg.3528	680.527	-2.30608	0.473041	-4.87501	1.08802e-06	1.20581e-05	Regulation and Cell Signaling	- none -	- none -	Programmed cell death toxin ChpB
fig|6666666.293769.peg.353	141.867	-2.20168	0.387716	-5.67859	1.35809e-08	4.53333e-07	Hypothetical proteins	- none -	- none -	hypothetical protein
fig|6666666.293769.peg.3532	69.489	-2.19231	0.452043	-4.84979	1.23595e-06	1.32671e-05	Hypothetical proteins	- none -	- none -	hypothetical protein
fig|6666666.293769.peg.3533	281.172	-2.71011	0.404186	-6.7051	2.01265e-11	5.4011e-09	Hypothetical proteins	- none -	- none -	hypothetical protein
fig|6666666.293769.peg.3538	2.41743	-2.50241	1.05217	-2.37834	0.0173907	0.038891	Hypothetical proteins	- none -	- none -	hypothetical protein
fig|6666666.293769.peg.3539	110.109	-2.07809	0.382386	-5.43455	5.49364e-08	1.25851e-06	Hypothetical proteins	- none -	- none -	hypothetical protein
fig|6666666.293769.peg.3541	53.9393	-2.27865	0.501975	-4.53937	5.64233e-06	4.69813e-05	Hypothetical proteins	- none -	- none -	hypothetical protein
fig|6666666.293769.peg.3544	7391.79	-1.94161	0.429859	-4.51685	6.27676e-06	5.13765e-05	Hypothetical proteins	- none -	- none -	hypothetical protein
fig|6666666.293769.peg.3545	19.8972	-2.32529	0.543056	-4.28186	1.85335e-05	0.00012324	RNA Metabolism	RNA Metabolism - no subcategory	Group II intron-associated genes	Retron-type RNA-directed DNA polymerase (EC 2.7.7.49)
fig|6666666.293769.peg.3546	110.225	-1.7966	0.512713	-3.50411	0.00045813	0.00179478	Hypothetical proteins	- none -	- none -	hypothetical protein
fig|6666666.293769.peg.3547	370.284	-1.3859	0.460847	-3.00728	0.00263593	0.00794799	Hypothetical proteins	- none -	- none -	hypothetical protein
fig|6666666.293769.peg.3548	208.691	-1.49241	0.566368	-2.63506	0.00841228	0.0211263	Hypothetical proteins	- none -	- none -	hypothetical protein
fig|6666666.293769.peg.355	749.981	0.844072	0.268921	3.13874	0.00169675	0.00547655	Protein Metabolism	Protein biosynthesis	tRNA aminoacylation, Asp and Asn	Aspartyl-tRNA synthetase (EC 6.1.1.12)
fig|6666666.293769.peg.3552	283.397	-2.33053	0.478428	-4.87123	1.10905e-06	1.2255e-05	Hypothetical proteins	- none -	- none -	hypothetical protein
fig|6666666.293769.peg.3553	103.127	-1.82682	0.513012	-3.56097	0.000369492	0.00149992	Hypothetical proteins	- none -	- none -	hypothetical protein
fig|6666666.293769.peg.3554	276.346	-2.75494	0.416048	-6.6217	3.55089e-11	8.02562e-09	Hypothetical proteins	- none -	- none -	hypothetical protein
fig|6666666.293769.peg.3555	379.347	-2.37381	0.403521	-5.88275	4.0351e-09	1.97511e-07	Hypothetical proteins	- none -	- none -	hypothetical protein
fig|6666666.293769.peg.356	229.731	1.27356	0.294249	4.32817	1.50355e-05	0.00010403	RNA Metabolism	- none -	- none -	Probable transcriptional regulatory protein YebC
fig|6666666.293769.peg.3560	17.8106	-2.0765	0.758804	-2.73654	0.00620881	0.0163695	Hypothetical proteins	- none -	- none -	hypothetical protein
fig|6666666.293769.peg.3564	303.992	-2.23904	0.45978	-4.86981	1.11706e-06	1.23074e-05	Hypothetical proteins	- none -	- none -	hypothetical protein
fig|6666666.293769.peg.3565	5.90983	-3.6476	1.1941	-3.05468	0.00225303	0.00693821	Hypothetical proteins	- none -	- none -	hypothetical protein
fig|6666666.293769.peg.3566	7.56093	-2.17905	0.95052	-2.29249	0.0218776	0.0468344	Hypothetical proteins	- none -	- none -	hypothetical protein
fig|6666666.293769.peg.3568	2468.95	-1.83703	0.716033	-2.56556	0.0103009	0.0250976	Hypothetical proteins	- none -	- none -	hypothetical protein
fig|6666666.293769.peg.3569	100.295	0.597736	0.254084	2.35251	0.0186473	0.0410416	RNA Metabolism	- none -	- none -	23S rRNA (pseudouridine(1915)-N(3))-methyltransferase (EC 2.1.1.177)
fig|6666666.293769.peg.357	91.1498	1.11246	0.351382	3.16596	0.00154571	0.00504606	DNA Metabolism	- none -	- none -	Crossover junction endodeoxyribonuclease RuvC (EC 3.1.22.4)
fig|6666666.293769.peg.3574	3.6063	-2.60007	1.00551	-2.58581	0.00971491	0.0238867	Hypothetical proteins	- none -	- none -	hypothetical protein
fig|6666666.293769.peg.3576	66.5084	-1.58259	0.345425	-4.58159	4.6146e-06	3.97638e-05	Hypothetical proteins	- none -	- none -	hypothetical protein
fig|6666666.293769.peg.3578	61.5446	-1.97392	0.417429	-4.72876	2.25895e-06	2.20899e-05	Hypothetical proteins	- none -	- none -	hypothetical protein
fig|6666666.293769.peg.358	129.444	1.31202	0.329888	3.97716	6.97431e-05	0.000376472	DNA Metabolism	- none -	- none -	Holliday junction ATP-dependent DNA helicase RuvA (EC 3.6.4.12)
fig|6666666.293769.peg.3580	35.6299	-2.07129	0.554045	-3.73848	0.000185135	0.000871617	Hypothetical proteins	- none -	- none -	hypothetical protein
fig|6666666.293769.peg.3581	141.766	-2.0645	0.419073	-4.92635	8.37782e-07	9.89795e-06	Hypothetical proteins	- none -	- none -	hypothetical protein
fig|6666666.293769.peg.3582	543.745	-1.79215	0.316033	-5.67077	1.4216e-08	4.64431e-07	Hypothetical proteins	- none -	- none -	hypothetical protein
fig|6666666.293769.peg.3583	10.7504	-2.12445	0.528297	-4.02132	5.78737e-05	0.000322599	Hypothetical proteins	- none -	- none -	hypothetical protein
fig|6666666.293769.peg.3586	36.0072	-1.89468	0.496836	-3.81349	0.000137016	0.0006694	Hypothetical proteins	- none -	- none -	hypothetical protein
fig|6666666.293769.peg.3587	44.7574	-1.75273	0.5774	-3.03556	0.00240091	0.00732755	Hypothetical proteins	- none -	- none -	hypothetical protein
fig|6666666.293769.peg.3588	26.9513	-2.91109	0.503841	-5.77779	7.56879e-09	3.05763e-07	Hypothetical proteins	- none -	- none -	hypothetical protein
fig|6666666.293769.peg.3589	31.4581	-2.18598	0.395879	-5.52185	3.35449e-08	8.69161e-07	Hypothetical proteins	- none -	- none -	hypothetical protein
fig|6666666.293769.peg.359	195.315	1.12523	0.258896	4.34627	1.38469e-05	9.6877e-05	DNA Metabolism	- none -	- none -	Holliday junction ATP-dependent DNA helicase RuvB (EC 3.6.4.12)
fig|6666666.293769.peg.3590	50.5006	-1.82576	0.49924	-3.65707	0.000255111	0.00112627	Hypothetical proteins	- none -	- none -	hypothetical protein
fig|6666666.293769.peg.3591	274.976	-2.15964	0.464463	-4.64977	3.32307e-06	3.04506e-05	Hypothetical proteins	- none -	- none -	hypothetical protein
fig|6666666.293769.peg.3592	488.866	-1.96522	0.420262	-4.67617	2.92281e-06	2.73159e-05	Hypothetical proteins	- none -	- none -	hypothetical protein
fig|6666666.293769.peg.3597	6.54739	-3.14834	1.08275	-2.90772	0.00364079	0.0105138	Hypothetical proteins	- none -	- none -	hypothetical protein
fig|6666666.293769.peg.3598	91.624	-1.91956	0.399362	-4.80656	1.53546e-06	1.61074e-05	Hypothetical proteins	- none -	- none -	hypothetical protein
fig|6666666.293769.peg.3599	16.365	-2.33544	0.52035	-4.4882	7.18269e-06	5.75381e-05	Hypothetical proteins	- none -	- none -	hypothetical protein
fig|6666666.293769.peg.360	47.5597	2.24772	0.459778	4.88869	1.01508e-06	1.14181e-05	Membrane Transport	- none -	- none -	Tol-Pal system-associated acyl-CoA thioesterase
fig|6666666.293769.peg.3601	626.364	-2.22562	0.359702	-6.1874	6.11655e-10	5.74497e-08	Hypothetical proteins	- none -	- none -	hypothetical protein
fig|6666666.293769.peg.3602	2355.58	-1.87216	0.368493	-5.08058	3.76278e-07	5.04651e-06	Hypothetical proteins	- none -	- none -	hypothetical protein
fig|6666666.293769.peg.3603	6.44489	-3.38167	0.915471	-3.69391	0.000220832	0.0010008	Hypothetical proteins	- none -	- none -	hypothetical protein
fig|6666666.293769.peg.3604	11.2726	-1.54032	0.552117	-2.78985	0.00527326	0.0143178	Hypothetical proteins	- none -	- none -	hypothetical protein
fig|6666666.293769.peg.3614	2.757	-5.0591	2.05209	-2.46535	0.0136881	0.0319814	Hypothetical proteins	- none -	- none -	hypothetical protein
fig|6666666.293769.peg.3615	506.936	-2.0524	0.402507	-5.09903	3.41397e-07	4.68113e-06	Hypothetical proteins	- none -	- none -	hypothetical protein
fig|6666666.293769.peg.3616	100.881	-1.67127	0.371352	-4.50049	6.77959e-06	5.46587e-05	Hypothetical proteins	- none -	- none -	hypothetical protein
fig|6666666.293769.peg.3619	3377.39	-1.80462	0.539333	-3.34603	0.000819782	0.0029729	Hypothetical proteins	- none -	- none -	hypothetical protein
fig|6666666.293769.peg.362	1049.44	-0.500372	0.192348	-2.60138	0.00928488	0.0229345	Membrane Transport	Membrane Transport - no subcategory	Ton and Tol transport systems	Tol biopolymer transport system, TolR protein
fig|6666666.293769.peg.3621	38.9874	-1.82723	0.515641	-3.54361	0.000394687	0.00158592	Hypothetical proteins	- none -	- none -	hypothetical protein
fig|6666666.293769.peg.3622	63.485	-1.38645	0.472215	-2.93606	0.00332412	0.00976444	Hypothetical proteins	- none -	- none -	hypothetical protein
fig|6666666.293769.peg.3623	94.0079	-2.33976	0.414019	-5.65134	1.59198e-08	5.08286e-07	Hypothetical proteins	- none -	- none -	hypothetical protein
fig|6666666.293769.peg.3626	333.09	-2.71228	0.450194	-6.0247	1.69426e-09	1.13667e-07	Hypothetical proteins	- none -	- none -	hypothetical protein
fig|6666666.293769.peg.363	1446.68	-0.514177	0.165482	-3.10714	0.00188908	0.00598422	Membrane Transport	Membrane Transport - no subcategory	Ton and Tol transport systems	TolA protein
fig|6666666.293769.peg.3630	58.9462	-2.32825	0.692372	-3.36271	0.000771808	0.00281796	Hypothetical proteins	- none -	- none -	hypothetical protein
fig|6666666.293769.peg.3631	54.046	-4.39086	0.977359	-4.49258	7.0365e-06	5.64874e-05	Hypothetical proteins	- none -	- none -	hypothetical protein
fig|6666666.293769.peg.3634	71.3705	-1.90005	0.421008	-4.5131	6.38859e-06	5.20649e-05	Hypothetical proteins	- none -	- none -	hypothetical protein
fig|6666666.293769.peg.3635	27.0181	-2.5236	0.606846	-4.15855	3.20276e-05	0.00019988	Hypothetical proteins	- none -	- none -	hypothetical protein
fig|6666666.293769.peg.3639	8.61628	-2.01043	0.606524	-3.31467	0.000917502	0.00328604	Hypothetical proteins	- none -	- none -	hypothetical protein
fig|6666666.293769.peg.364	608.226	0.361239	0.126129	2.86405	0.00418262	0.0117974	Membrane Transport	- none -	- none -	Tol-Pal system beta propeller repeat protein TolB
fig|6666666.293769.peg.3640	10.2058	-2.39715	0.520079	-4.6092	4.04229e-06	3.56006e-05	Hypothetical proteins	- none -	- none -	hypothetical protein
fig|6666666.293769.peg.3641	137.576	-1.73496	0.426432	-4.06856	4.73046e-05	0.00027554	Hypothetical proteins	- none -	- none -	hypothetical protein
fig|6666666.293769.peg.3642	107.028	-2.16274	0.418032	-5.17362	2.29605e-07	3.50661e-06	Hypothetical proteins	- none -	- none -	hypothetical protein
fig|6666666.293769.peg.3643	59.1362	-2.36148	0.457476	-5.16198	2.44347e-07	3.63095e-06	Hypothetical proteins	- none -	- none -	hypothetical protein
fig|6666666.293769.peg.3646	191.045	-2.27703	0.449872	-5.0615	4.15961e-07	5.44517e-06	Hypothetical proteins	- none -	- none -	hypothetical protein
fig|6666666.293769.peg.3647	9.63184	-2.42787	0.867715	-2.798	0.00514195	0.0140599	Hypothetical proteins	- none -	- none -	hypothetical protein
fig|6666666.293769.peg.3652	205.498	-1.93926	0.385818	-5.02635	4.99913e-07	6.45421e-06	Hypothetical proteins	- none -	- none -	hypothetical protein
fig|6666666.293769.peg.3653	173.208	-1.58465	0.389782	-4.06546	4.79371e-05	0.000277931	Hypothetical proteins	- none -	- none -	hypothetical protein
fig|6666666.293769.peg.3654	61.0989	-2.2169	0.449099	-4.93632	7.96093e-07	9.55566e-06	Hypothetical proteins	- none -	- none -	hypothetical protein
fig|6666666.293769.peg.3655	1547.22	-1.95427	0.372601	-5.24492	1.56346e-07	2.68417e-06	Hypothetical proteins	- none -	- none -	hypothetical protein
fig|6666666.293769.peg.3656	582.784	-1.94941	0.411519	-4.7371	2.16793e-06	2.15474e-05	Hypothetical proteins	- none -	- none -	hypothetical protein
fig|6666666.293769.peg.3657	658.509	-2.1753	0.395788	-5.49612	3.8823e-08	9.65946e-07	Hypothetical proteins	- none -	- none -	hypothetical protein
fig|6666666.293769.peg.3658	97.1822	-2.18879	0.769864	-2.84308	0.00446792	0.0125001	Hypothetical proteins	- none -	- none -	hypothetical protein
fig|6666666.293769.peg.3665	106.127	-1.36246	0.490078	-2.78009	0.00543441	0.0146885	Hypothetical proteins	- none -	- none -	hypothetical protein
fig|6666666.293769.peg.3667	44.8417	1.20838	0.335821	3.59829	0.000320311	0.00134309	Phages, Prophages, Transposable elements, Plasmids	- none -	- none -	Nucleoprotein/polynucleotide-associated enzyme
fig|6666666.293769.peg.3668	186.504	-1.72323	0.409108	-4.21216	2.52944e-05	0.000161618	Hypothetical proteins	- none -	- none -	hypothetical protein
fig|6666666.293769.peg.3674	9.45329	-1.61737	0.605083	-2.67297	0.00751839	0.0191566	Hypothetical proteins	- none -	- none -	hypothetical protein
fig|6666666.293769.peg.3675	454.677	-1.42044	0.404412	-3.51236	0.00044414	0.00174909	Hypothetical proteins	- none -	- none -	hypothetical protein
fig|6666666.293769.peg.3678	265.972	-1.94179	0.41197	-4.71342	2.43594e-06	2.34062e-05	Respiration	Respiration - no subcategory	Biogenesis of c-type cytochromes	Putative cytochrome C-type biogenesis protein
fig|6666666.293769.peg.3679	46.9551	-2.14115	0.378054	-5.66361	1.48217e-08	4.80044e-07	Hypothetical proteins	- none -	- none -	hypothetical protein
fig|6666666.293769.peg.3683	523.088	-2.16963	0.418535	-5.18386	2.17337e-07	3.36022e-06	Hypothetical proteins	- none -	- none -	hypothetical protein
fig|6666666.293769.peg.3684	793.098	-2.16493	0.409222	-5.29035	1.22085e-07	2.22658e-06	Hypothetical proteins	- none -	- none -	hypothetical protein
fig|6666666.293769.peg.3686	320.956	-2.19171	0.586544	-3.73665	0.000186486	0.000876882	Phages, Prophages, Transposable elements, Plasmids	- none -	- none -	Transposase, wcw_0483 family
fig|6666666.293769.peg.3687	525.246	-2.09305	0.36863	-5.67791	1.3635e-08	4.53333e-07	Hypothetical proteins	- none -	- none -	hypothetical protein
fig|6666666.293769.peg.3688	323.588	1.07177	0.345501	3.10208	0.00192165	0.00607243	Phages, Prophages, Transposable elements, Plasmids	- none -	- none -	Mobile element protein
fig|6666666.293769.peg.3691	36.8377	-2.01924	0.565861	-3.56844	0.000359116	0.00147132	Hypothetical proteins	- none -	- none -	hypothetical protein
fig|6666666.293769.peg.3692	23.7395	-1.90759	0.586786	-3.25092	0.00115034	0.00397591	Hypothetical proteins	- none -	- none -	hypothetical protein
fig|6666666.293769.peg.3693	435.818	-1.85862	0.347715	-5.34524	9.02954e-08	1.80447e-06	Hypothetical proteins	- none -	- none -	hypothetical protein
fig|6666666.293769.peg.3698	71.9281	-2.09177	0.484395	-4.3183	1.57233e-05	0.0001076	Hypothetical proteins	- none -	- none -	hypothetical protein
fig|6666666.293769.peg.3700	1861.47	-1.96132	0.36305	-5.40233	6.5782e-08	1.42036e-06	Hypothetical proteins	- none -	- none -	hypothetical protein
fig|6666666.293769.peg.3702	10.8054	-1.9081	0.589243	-3.23822	0.00120278	0.00410059	Hypothetical proteins	- none -	- none -	hypothetical protein
fig|6666666.293769.peg.3703	110.693	-1.77267	0.343102	-5.16661	2.38373e-07	3.59665e-06	Hypothetical proteins	- none -	- none -	hypothetical protein
fig|6666666.293769.peg.3704	45.2896	-2.33855	0.470117	-4.9744	6.54492e-07	8.08858e-06	Hypothetical proteins	- none -	- none -	hypothetical protein
fig|6666666.293769.peg.3706	406.585	-2.12166	0.394663	-5.37589	7.62067e-08	1.56176e-06	Hypothetical proteins	- none -	- none -	hypothetical protein
fig|6666666.293769.peg.371	82.8367	0.937029	0.364217	2.57272	0.0100902	0.0246642	RNA Metabolism	- none -	- none -	tRNA (adenine(37)-N6)-methyltransferase
fig|6666666.293769.peg.3713	88.4756	-1.91545	0.429454	-4.46019	8.18859e-06	6.40928e-05	Hypothetical proteins	- none -	- none -	hypothetical protein
fig|6666666.293769.peg.3715	5.38785	-2.50106	1.09526	-2.28353	0.0223995	0.047788	Hypothetical proteins	- none -	- none -	hypothetical protein
fig|6666666.293769.peg.3717	70.2484	-2.25126	0.370653	-6.07378	1.24934e-09	9.02648e-08	Hypothetical proteins	- none -	- none -	hypothetical protein
fig|6666666.293769.peg.3720	982.637	-1.81362	0.357421	-5.07418	3.89178e-07	5.15384e-06	Hypothetical proteins	- none -	- none -	hypothetical protein
fig|6666666.293769.peg.3721	4.73229	-2.16582	0.943034	-2.29665	0.0216386	0.0464815	Hypothetical proteins	- none -	- none -	hypothetical protein
fig|6666666.293769.peg.3722	614.14	-2.20586	0.500652	-4.40598	1.05304e-05	7.83424e-05	Hypothetical proteins	- none -	- none -	hypothetical protein
fig|6666666.293769.peg.3723	16.6281	-1.62104	0.624616	-2.59526	0.00945201	0.0233319	Hypothetical proteins	- none -	- none -	hypothetical protein
fig|6666666.293769.peg.3726	33.9856	-1.92654	0.487988	-3.94793	7.88303e-05	0.000419498	Hypothetical proteins	- none -	- none -	hypothetical protein
fig|6666666.293769.peg.3728	214.225	-1.78591	0.463397	-3.85396	0.000116222	0.000584534	Hypothetical proteins	- none -	- none -	hypothetical protein
fig|6666666.293769.peg.3729	22.5253	-3.15197	1.18886	-2.65126	0.00801925	0.0202884	Hypothetical proteins	- none -	- none -	hypothetical protein
fig|6666666.293769.peg.373	111.63	1.38045	0.389027	3.54846	0.000387492	0.00156203	Nucleosides and Nucleotides	- none -	- none -	N5-carboxyaminoimidazole ribonucleotide mutase (EC 5.4.99.18)
fig|6666666.293769.peg.3730	30.4107	-2.19439	0.574426	-3.82014	0.000133375	0.000656736	Hypothetical proteins	- none -	- none -	hypothetical protein
fig|6666666.293769.peg.3733	7.67671	1.8059	0.662568	2.72561	0.00641834	0.016804	Hypothetical proteins	- none -	- none -	hypothetical protein
fig|6666666.293769.peg.3738	785.098	-1.76379	0.422271	-4.1769	2.95507e-05	0.000185967	Hypothetical proteins	- none -	- none -	hypothetical protein
fig|6666666.293769.peg.3739	202.783	-2.62533	0.455929	-5.75819	8.50223e-09	3.23518e-07	Hypothetical proteins	- none -	- none -	hypothetical protein
fig|6666666.293769.peg.3746	8.65882	3.03414	0.791818	3.83186	0.000127178	0.000629521	Nucleosides and Nucleotides	- none -	- none -	Nucleoside-diphosphate-sugar epimerases
fig|6666666.293769.peg.3751	233.905	-2.12948	0.404147	-5.26907	1.37115e-07	2.4185e-06	Hypothetical proteins	- none -	- none -	hypothetical protein
fig|6666666.293769.peg.3752	48.1306	-2.43326	0.462785	-5.25786	1.45739e-07	2.52323e-06	Hypothetical proteins	- none -	- none -	hypothetical protein
fig|6666666.293769.peg.3753	1252.62	-2.13791	0.410753	-5.20486	1.94146e-07	3.17133e-06	Hypothetical proteins	- none -	- none -	hypothetical protein
fig|6666666.293769.peg.3754	111.31	-1.93562	0.556426	-3.47866	0.000503921	0.00194178	Hypothetical proteins	- none -	- none -	hypothetical protein
fig|6666666.293769.peg.3755	802.551	-2.00659	0.310389	-6.46475	1.01465e-10	1.68823e-08	Hypothetical proteins	- none -	- none -	hypothetical protein
fig|6666666.293769.peg.3758	8.31271	-3.82719	0.9448	-4.05079	5.10446e-05	0.000290128	Hypothetical proteins	- none -	- none -	hypothetical protein
fig|6666666.293769.peg.3759	192.481	-1.61929	0.480675	-3.36879	0.000754981	0.00276189	Hypothetical proteins	- none -	- none -	hypothetical protein
fig|6666666.293769.peg.3760	255.097	-1.54862	0.483071	-3.20578	0.00134698	0.00449434	Hypothetical proteins	- none -	- none -	hypothetical protein
fig|6666666.293769.peg.3761	43.7687	0.966924	0.290851	3.32446	0.000885899	0.00318805	Membrane Transport	- none -	- none -	Outer membrane channel TolC (OpmH)
fig|6666666.293769.peg.3762	13.8847	-2.40911	0.561024	-4.29413	1.75377e-05	0.00011819	Hypothetical proteins	- none -	- none -	hypothetical protein
fig|6666666.293769.peg.3763	79.7075	-2.2728	0.945468	-2.40389	0.0162218	0.036692	Hypothetical proteins	- none -	- none -	hypothetical protein
fig|6666666.293769.peg.3764	48.1714	-2.08994	0.452737	-4.61624	3.90754e-06	3.46241e-05	Hypothetical proteins	- none -	- none -	hypothetical protein
fig|6666666.293769.peg.3765	12.6286	-1.3323	0.568637	-2.34297	0.0191308	0.0419582	Hypothetical proteins	- none -	- none -	hypothetical protein
fig|6666666.293769.peg.3768	1492.45	-2.13526	0.39724	-5.37522	7.64875e-08	1.56176e-06	Hypothetical proteins	- none -	- none -	hypothetical protein
fig|6666666.293769.peg.377	762.528	0.558084	0.15264	3.6562	0.000255978	0.00112877	Carbon Metabolism	Central carbohydrate metabolism	Glycolysis and Gluconeogenesis	Phosphoglycerate kinase (EC 2.7.2.3)
fig|6666666.293769.peg.3773	299.352	-2.32785	0.404299	-5.75774	8.52495e-09	3.23518e-07	Hypothetical proteins	- none -	- none -	hypothetical protein
fig|6666666.293769.peg.3774	213.527	-2.07697	0.393489	-5.27835	1.30354e-07	2.32104e-06	Hypothetical proteins	- none -	- none -	hypothetical protein
fig|6666666.293769.peg.3775	13.7744	-2.36571	0.589505	-4.01304	5.99408e-05	0.000331724	Hypothetical proteins	- none -	- none -	hypothetical protein
fig|6666666.293769.peg.3776	47.5772	-2.53621	0.617846	-4.10493	4.04436e-05	0.000244287	Hypothetical proteins	- none -	- none -	hypothetical protein
fig|6666666.293769.peg.3781	128.301	-2.069	0.473788	-4.36694	1.26e-05	9.08605e-05	Hypothetical proteins	- none -	- none -	hypothetical protein
fig|6666666.293769.peg.3782	127.397	-2.3366	0.508448	-4.59555	4.31601e-06	3.74487e-05	Hypothetical proteins	- none -	- none -	hypothetical protein
fig|6666666.293769.peg.3783	184.583	-2.56456	0.822786	-3.11692	0.00182753	0.00582854	Hypothetical proteins	- none -	- none -	hypothetical protein
fig|6666666.293769.peg.3784	199.13	1.3381	0.369619	3.62021	0.000294359	0.00126824	RNA Metabolism	- none -	- none -	RNA polymerase-binding transcription factor DksA
fig|6666666.293769.peg.3786	1174.8	-1.97875	0.389981	-5.07397	3.8959e-07	5.15384e-06	Hypothetical proteins	- none -	- none -	hypothetical protein
fig|6666666.293769.peg.3787	78.487	-1.73776	0.470763	-3.69137	0.00022305	0.001006	Hypothetical proteins	- none -	- none -	hypothetical protein
fig|6666666.293769.peg.3789	19.8395	-3.25891	0.891414	-3.65589	0.000256295	0.00112884	DNA Metabolism	DNA repair	DNA repair, bacterial RecFOR pathway	Single-stranded DNA-binding protein
fig|6666666.293769.peg.3790	101.92	-1.29309	0.355532	-3.63706	0.000275771	0.00120378	Hypothetical proteins	- none -	- none -	hypothetical protein
fig|6666666.293769.peg.3792	73.0958	1.5369	0.429812	3.57576	0.000349212	0.00143766	Hypothetical proteins	- none -	- none -	hypothetical protein
fig|6666666.293769.peg.3793	81.5862	0.742042	0.315476	2.35214	0.0186659	0.0410584	Miscellaneous	- none -	- none -	Uncharacterized protein with LysM domain, COG1652
fig|6666666.293769.peg.3794	34.3824	1.20181	0.411836	2.91818	0.00352084	0.0102382	Hypothetical proteins	- none -	- none -	hypothetical protein
fig|6666666.293769.peg.3797	106.429	-2.07764	0.427219	-4.86317	1.15523e-06	1.26536e-05	Hypothetical proteins	- none -	- none -	hypothetical protein
fig|6666666.293769.peg.3799	58.841	-2.01787	0.422621	-4.77465	1.8002e-06	1.84232e-05	Hypothetical proteins	- none -	- none -	hypothetical protein
fig|6666666.293769.peg.3800	390.177	-2.34024	0.455464	-5.13815	2.77464e-07	3.9337e-06	Hypothetical proteins	- none -	- none -	hypothetical protein
fig|6666666.293769.peg.3801	70.2337	-1.85708	0.483225	-3.8431	0.000121491	0.000606971	Hypothetical proteins	- none -	- none -	hypothetical protein
fig|6666666.293769.peg.3802	6.16555	-2.03171	0.792661	-2.56315	0.0103729	0.0252238	Hypothetical proteins	- none -	- none -	hypothetical protein
fig|6666666.293769.peg.3803	41.3297	-1.49474	0.43345	-3.44848	0.000563749	0.00213294	Hypothetical proteins	- none -	- none -	hypothetical protein
fig|6666666.293769.peg.3806	95.652	-2.86802	0.901476	-3.18147	0.00146531	0.00481254	Hypothetical proteins	- none -	- none -	hypothetical protein
fig|6666666.293769.peg.3807	242.488	-2.07449	0.3906	-5.31103	1.09008e-07	2.07418e-06	Hypothetical proteins	- none -	- none -	hypothetical protein
fig|6666666.293769.peg.3808	251.229	-2.14911	0.41074	-5.23229	1.67425e-07	2.8334e-06	Hypothetical proteins	- none -	- none -	hypothetical protein
fig|6666666.293769.peg.3810	765.664	-0.592032	0.192065	-3.08245	0.00205303	0.00640104	DNA Metabolism	DNA Metabolism - no subcategory	Restriction-Modification System	Putative predicted metal-dependent hydrolase
fig|6666666.293769.peg.3811	14.2132	1.81827	0.583524	3.11602	0.00183312	0.00584143	Hypothetical proteins	- none -	- none -	hypothetical protein
fig|6666666.293769.peg.3816	18.3198	-2.27501	0.459942	-4.94629	7.56403e-07	9.10835e-06	Hypothetical proteins	- none -	- none -	hypothetical protein
fig|6666666.293769.peg.3817	125.309	-2.15237	0.363804	-5.9163	3.29269e-09	1.68838e-07	Hypothetical proteins	- none -	- none -	hypothetical protein
fig|6666666.293769.peg.3820	247.43	-1.73492	0.311034	-5.57789	2.43451e-08	6.79852e-07	Hypothetical proteins	- none -	- none -	hypothetical protein
fig|6666666.293769.peg.3821	586.816	-2.09799	0.326326	-6.42914	1.28328e-10	1.92851e-08	Hypothetical proteins	- none -	- none -	hypothetical protein
fig|6666666.293769.peg.3822	221.454	-2.65794	0.543432	-4.89101	1.00318e-06	1.14181e-05	Hypothetical proteins	- none -	- none -	hypothetical protein
fig|6666666.293769.peg.3823	69.6992	-1.60382	0.57746	-2.77737	0.00548008	0.0147801	Hypothetical proteins	- none -	- none -	hypothetical protein
fig|6666666.293769.peg.3824	26.3077	-2.38081	0.895461	-2.65875	0.00784309	0.0198695	Hypothetical proteins	- none -	- none -	hypothetical protein
fig|6666666.293769.peg.3825	38.1554	-2.30339	0.780688	-2.95046	0.00317301	0.00940885	Hypothetical proteins	- none -	- none -	hypothetical protein
fig|6666666.293769.peg.3826	56.9409	-2.86503	0.799288	-3.58448	0.000337752	0.00139748	Hypothetical proteins	- none -	- none -	hypothetical protein
fig|6666666.293769.peg.3827	61.8431	-2.08034	0.428897	-4.85045	1.23185e-06	1.32671e-05	Hypothetical proteins	- none -	- none -	hypothetical protein
fig|6666666.293769.peg.3829	140.241	-1.86668	0.468625	-3.98332	6.79602e-05	0.000368969	Hypothetical proteins	- none -	- none -	hypothetical protein
fig|6666666.293769.peg.3830	34.917	-2.39082	0.586702	-4.07501	4.60116e-05	0.000269681	Hypothetical proteins	- none -	- none -	hypothetical protein
fig|6666666.293769.peg.3833	17.4487	-2.58316	0.82735	-3.12221	0.00179501	0.00573945	Hypothetical proteins	- none -	- none -	hypothetical protein
fig|6666666.293769.peg.3835	900.24	-2.04932	0.365323	-5.60959	2.02803e-08	5.95259e-07	Hypothetical proteins	- none -	- none -	hypothetical protein
fig|6666666.293769.peg.3836	62.9093	-2.12825	0.417668	-5.09555	3.47725e-07	4.75056e-06	Hypothetical proteins	- none -	- none -	hypothetical protein
fig|6666666.293769.peg.3839	55.601	-2.2171	0.332947	-6.659	2.7569e-11	6.90512e-09	Hypothetical proteins	- none -	- none -	hypothetical protein
fig|6666666.293769.peg.384	941.746	0.820356	0.2959	2.77241	0.00556434	0.0149751	Sulfur Metabolism	Inorganic sulfur assimilation	Sulfite reduction-associated complex DsrMKJOP and co-clustering genes	Sulfite reduction-associated complex DsrMKJOP protein DsrP (= HmeB)
fig|6666666.293769.peg.3840	255.622	-1.85318	0.456943	-4.0556	5.00064e-05	0.000285523	Hypothetical proteins	- none -	- none -	hypothetical protein
fig|6666666.293769.peg.3841	96.0543	-1.7722	0.39848	-4.44739	8.69214e-06	6.73327e-05	Hypothetical proteins	- none -	- none -	hypothetical protein
fig|6666666.293769.peg.3843	200.242	-1.99678	0.456992	-4.36939	1.24592e-05	9.01913e-05	Hypothetical proteins	- none -	- none -	hypothetical protein
fig|6666666.293769.peg.3844	102.906	-2.38759	0.466102	-5.12246	3.01573e-07	4.21193e-06	Hypothetical proteins	- none -	- none -	hypothetical protein
fig|6666666.293769.peg.3846	3834.6	-1.51478	0.242086	-6.25718	3.92009e-10	4.09105e-08	Hypothetical proteins	- none -	- none -	hypothetical protein
fig|6666666.293769.peg.3849	8.65456	-1.59272	0.554184	-2.874	0.00405314	0.011458	Hypothetical proteins	- none -	- none -	hypothetical protein
fig|6666666.293769.peg.3850	3332.49	-1.99795	0.344467	-5.8001	6.62734e-09	2.76655e-07	Hypothetical proteins	- none -	- none -	hypothetical protein
fig|6666666.293769.peg.3851	366.335	-2.49871	0.429763	-5.81415	6.09421e-09	2.63172e-07	Hypothetical proteins	- none -	- none -	hypothetical protein
fig|6666666.293769.peg.3852	1002.75	-1.94676	0.395134	-4.92683	8.35725e-07	9.89795e-06	Hypothetical proteins	- none -	- none -	hypothetical protein
fig|6666666.293769.peg.3853	8.62348	-2.74044	0.951001	-2.88163	0.00395619	0.0112516	Hypothetical proteins	- none -	- none -	hypothetical protein
fig|6666666.293769.peg.3859	588.041	-1.54164	0.483813	-3.18645	0.00144031	0.00473838	Hypothetical proteins	- none -	- none -	hypothetical protein
fig|6666666.293769.peg.3862	17.6278	3.32953	0.882359	3.77344	0.000161014	0.000769629	Hypothetical proteins	- none -	- none -	hypothetical protein
fig|6666666.293769.peg.3864	19.9684	-1.5098	0.552297	-2.73367	0.00626321	0.0164766	Hypothetical proteins	- none -	- none -	hypothetical protein
fig|6666666.293769.peg.3871	4.61598	2.55181	0.814499	3.13298	0.00173042	0.00556133	DNA Metabolism	- none -	- none -	Type I restriction-modification system, specificity subunit S
fig|6666666.293769.peg.3878	7.12717	-2.23272	0.967431	-2.30788	0.0210057	0.0452628	Hypothetical proteins	- none -	- none -	hypothetical protein
fig|6666666.293769.peg.3879	32.0694	-1.88474	0.774111	-2.43472	0.0149035	0.0343722	Hypothetical proteins	- none -	- none -	hypothetical protein
fig|6666666.293769.peg.388	1857.07	0.848278	0.310265	2.73404	0.00625623	0.0164714	Sulfur Metabolism	Inorganic sulfur assimilation	Sulfite reduction-associated complex DsrMKJOP and co-clustering genes	Sulfite reduction-associated complex DsrMKJOP protein DsrK (=HmeD)
fig|6666666.293769.peg.3880	50.1659	-2.55212	0.659308	-3.8709	0.000108433	0.000548293	Hypothetical proteins	- none -	- none -	hypothetical protein
fig|6666666.293769.peg.3881	42.2886	-4.18896	1.06132	-3.94693	7.91582e-05	0.000420647	Hypothetical proteins	- none -	- none -	hypothetical protein
fig|6666666.293769.peg.3883	36.7007	-3.1181	0.730741	-4.26704	1.98083e-05	0.000130791	Hypothetical proteins	- none -	- none -	hypothetical protein
fig|6666666.293769.peg.3884	220.862	-2.36132	0.444649	-5.31052	1.09313e-07	2.07418e-06	Hypothetical proteins	- none -	- none -	hypothetical protein
fig|6666666.293769.peg.3885	504.244	-1.95044	0.552008	-3.53335	0.000410333	0.00163828	Hypothetical proteins	- none -	- none -	hypothetical protein
fig|6666666.293769.peg.3886	822.481	-1.94796	0.56767	-3.4315	0.00060026	0.00225292	Virulence, Disease and Defense	- none -	- none -	T1SS secreted agglutinin RTX
fig|6666666.293769.peg.389	535.662	1.10167	0.355141	3.10206	0.00192178	0.00607243	Sulfur Metabolism	Inorganic sulfur assimilation	Sulfite reduction-associated complex DsrMKJOP and co-clustering genes	Sulfite reduction-associated complex DsrMKJOP protein DsrM (= HmeC)
fig|6666666.293769.peg.3893	117.528	0.788205	0.347286	2.26961	0.0232311	0.0492899	Hypothetical proteins	- none -	- none -	hypothetical protein
fig|6666666.293769.peg.3896	177.711	-2.2361	0.428221	-5.22185	1.77148e-07	2.95347e-06	Hypothetical proteins	- none -	- none -	hypothetical protein
fig|6666666.293769.peg.3897	37.0643	-2.50065	0.448466	-5.57601	2.461e-08	6.79852e-07	Hypothetical proteins	- none -	- none -	hypothetical protein
fig|6666666.293769.peg.3898	36.2439	-2.36134	0.551381	-4.2826	1.84721e-05	0.000123049	Hypothetical proteins	- none -	- none -	hypothetical protein
fig|6666666.293769.peg.390	1297.54	1.07706	0.412803	2.60913	0.00907726	0.0225253	Sulfur Metabolism	- none -	- none -	tRNA 2-thiouridine synthesis protein TusE @ Sulfur redox associated protein DsrC
fig|6666666.293769.peg.3900	247.601	-1.59663	0.426561	-3.74302	0.00018182	0.000858163	Hypothetical proteins	- none -	- none -	hypothetical protein
fig|6666666.293769.peg.3901	39.9182	-1.96288	0.470854	-4.16876	3.06267e-05	0.000192415	Hypothetical proteins	- none -	- none -	hypothetical protein
fig|6666666.293769.peg.3903	163.246	-2.34792	0.487938	-4.81192	1.49491e-06	1.57763e-05	Hypothetical proteins	- none -	- none -	hypothetical protein
fig|6666666.293769.peg.3904	13.8004	-2.47074	0.523087	-4.72337	2.31965e-06	2.25775e-05	Hypothetical proteins	- none -	- none -	hypothetical protein
fig|6666666.293769.peg.3905	26.6421	1.60543	0.397342	4.04043	5.33539e-05	0.000300525	DNA Metabolism	DNA Metabolism - no subcategory	Restriction-Modification System	Type I restriction-modification system, restriction subunit R (EC 3.1.21.3)
fig|6666666.293769.peg.3906	14.1437	1.75255	0.594339	2.94874	0.00319073	0.00945393	DNA Metabolism	DNA Metabolism - no subcategory	Restriction-Modification System	Type I restriction-modification system, restriction subunit R (EC 3.1.21.3)
fig|6666666.293769.peg.3907	35.8995	-3.75595	1.40133	-2.68027	0.00735623	0.0188009	Hypothetical proteins	- none -	- none -	hypothetical protein
fig|6666666.293769.peg.3909	44.7969	-4.19215	0.904648	-4.63401	3.58652e-06	3.23908e-05	Hypothetical proteins	- none -	- none -	hypothetical protein
fig|6666666.293769.peg.3910	123.311	-3.85517	0.726395	-5.30726	1.11286e-07	2.10101e-06	Hypothetical proteins	- none -	- none -	hypothetical protein
fig|6666666.293769.peg.3911	29.7097	-2.00906	0.466426	-4.30734	1.65227e-05	0.000112865	Hypothetical proteins	- none -	- none -	hypothetical protein
fig|6666666.293769.peg.3912	980.503	-3.84245	0.874343	-4.39467	1.10941e-05	8.17265e-05	Hypothetical proteins	- none -	- none -	hypothetical protein
fig|6666666.293769.peg.3913	40.0053	-1.73315	0.505316	-3.42984	0.00060393	0.00226444	Hypothetical proteins	- none -	- none -	hypothetical protein
fig|6666666.293769.peg.3918	48.3962	-3.59752	0.989324	-3.63634	0.000276541	0.0012053	RNA Metabolism	- none -	- none -	Transcriptional regulator, Xre family
fig|6666666.293769.peg.3919	908.934	-2.24961	0.385113	-5.84142	5.17567e-09	2.37134e-07	Hypothetical proteins	- none -	- none -	hypothetical protein
fig|6666666.293769.peg.3923	34.3334	-2.93858	0.556818	-5.27744	1.31e-07	2.32154e-06	Hypothetical proteins	- none -	- none -	hypothetical protein
fig|6666666.293769.peg.3924	75.2781	-2.92459	0.479131	-6.10395	1.03479e-09	7.9341e-08	Hypothetical proteins	- none -	- none -	hypothetical protein
fig|6666666.293769.peg.3928	48.2298	-0.969978	0.270582	-3.58478	0.000337366	0.00139745	Hypothetical proteins	- none -	- none -	hypothetical protein
fig|6666666.293769.peg.3930	240.057	-1.75181	0.361905	-4.84052	1.29499e-06	1.38282e-05	Hypothetical proteins	- none -	- none -	hypothetical protein
fig|6666666.293769.peg.3932	192.468	-2.13718	0.415775	-5.14024	2.74395e-07	3.91978e-06	Hypothetical proteins	- none -	- none -	hypothetical protein
fig|6666666.293769.peg.3934	7.43351	-3.3737	0.938675	-3.59411	0.000325499	0.00135878	Hypothetical proteins	- none -	- none -	hypothetical protein
fig|6666666.293769.peg.3935	27.4611	-1.91602	0.46013	-4.16409	3.12597e-05	0.000195412	Hypothetical proteins	- none -	- none -	hypothetical protein
fig|6666666.293769.peg.3936	7.19932	-2.15263	0.525938	-4.09293	4.25963e-05	0.00025362	Hypothetical proteins	- none -	- none -	hypothetical protein
fig|6666666.293769.peg.3937	8.44317	-2.09291	0.81617	-2.5643	0.0103383	0.0251562	Hypothetical proteins	- none -	- none -	hypothetical protein
fig|6666666.293769.peg.3938	87.3039	-2.10268	0.54501	-3.85806	0.000114291	0.000575593	Hypothetical proteins	- none -	- none -	hypothetical protein
fig|6666666.293769.peg.3939	38.4158	1.21574	0.434621	2.79725	0.00515401	0.0140724	Hypothetical proteins	- none -	- none -	hypothetical protein
fig|6666666.293769.peg.3942	340.308	-1.90202	0.500562	-3.79978	0.000144827	0.000702086	Hypothetical proteins	- none -	- none -	hypothetical protein
fig|6666666.293769.peg.3944	34.2894	1.24237	0.544663	2.28099	0.0225491	0.0480255	Carbon Metabolism	Central carbohydrate metabolism	Pentose phosphate pathway	6-phosphogluconate dehydrogenase, decarboxylating (EC 1.1.1.44)
fig|6666666.293769.peg.3945	41.2727	-2.54122	0.515234	-4.93217	8.13195e-07	9.72985e-06	Hypothetical proteins	- none -	- none -	hypothetical protein
fig|6666666.293769.peg.3946	50.5823	-2.21915	0.4949	-4.48403	7.32457e-06	5.83018e-05	Hypothetical proteins	- none -	- none -	hypothetical protein
fig|6666666.293769.peg.3949	87.8152	-2.01884	0.42793	-4.71769	2.38541e-06	2.30979e-05	Hypothetical proteins	- none -	- none -	hypothetical protein
fig|6666666.293769.peg.3950	317.779	-2.13627	0.366679	-5.82598	5.67788e-09	2.55099e-07	Hypothetical proteins	- none -	- none -	hypothetical protein
fig|6666666.293769.peg.3951	33.9454	-2.08049	0.494748	-4.20514	2.60916e-05	0.000166146	Hypothetical proteins	- none -	- none -	hypothetical protein
fig|6666666.293769.peg.3952	1449.13	-2.10214	0.352325	-5.9665	2.424e-09	1.40107e-07	Hypothetical proteins	- none -	- none -	hypothetical protein
fig|6666666.293769.peg.3954	23.6063	-2.03666	0.556308	-3.66103	0.000251199	0.00111161	Hypothetical proteins	- none -	- none -	hypothetical protein
fig|6666666.293769.peg.3955	281.929	-2.32658	0.339163	-6.85978	6.89688e-12	2.3556e-09	Hypothetical proteins	- none -	- none -	hypothetical protein
fig|6666666.293769.peg.3957	51.9578	-1.87216	0.442812	-4.22788	2.35903e-05	0.000152283	Hypothetical proteins	- none -	- none -	hypothetical protein
fig|6666666.293769.peg.3959	59.5842	-2.21513	0.400178	-5.53535	3.106e-08	8.14657e-07	Hypothetical proteins	- none -	- none -	hypothetical protein
fig|6666666.293769.peg.3960	79.8647	-2.71028	0.442517	-6.1247	9.08554e-10	7.28395e-08	Hypothetical proteins	- none -	- none -	hypothetical protein
fig|6666666.293769.peg.3962	35.5905	-2.44137	0.467578	-5.22131	1.77664e-07	2.95347e-06	Hypothetical proteins	- none -	- none -	hypothetical protein
fig|6666666.293769.peg.3964	24.8415	-1.9038	0.567226	-3.35634	0.000789826	0.00287258	Hypothetical proteins	- none -	- none -	hypothetical protein
fig|6666666.293769.peg.3965	16.948	-3.13969	0.766613	-4.09554	4.21189e-05	0.000251976	Hypothetical proteins	- none -	- none -	hypothetical protein
fig|6666666.293769.peg.3966	8.33944	-2.67583	0.609155	-4.39269	1.11956e-05	8.23127e-05	Hypothetical proteins	- none -	- none -	hypothetical protein
fig|6666666.293769.peg.3967	77.7642	-2.6271	0.484539	-5.42186	5.89806e-08	1.31118e-06	Hypothetical proteins	- none -	- none -	hypothetical protein
fig|6666666.293769.peg.3972	103.609	-2.48561	0.440925	-5.63727	1.72768e-08	5.27715e-07	Hypothetical proteins	- none -	- none -	hypothetical protein
fig|6666666.293769.peg.3982	74.0778	-2.21128	0.39242	-5.63499	1.75072e-08	5.30441e-07	Hypothetical proteins	- none -	- none -	hypothetical protein
fig|6666666.293769.peg.3983	314.693	-1.92192	0.414029	-4.64199	3.45063e-06	3.1314e-05	Hypothetical proteins	- none -	- none -	hypothetical protein
fig|6666666.293769.peg.3984	1159.75	-2.17537	0.470488	-4.62365	3.77048e-06	3.35415e-05	Hypothetical proteins	- none -	- none -	hypothetical protein
fig|6666666.293769.peg.3985	598.626	-2.33147	0.511828	-4.55517	5.23423e-06	4.42095e-05	Hypothetical proteins	- none -	- none -	hypothetical protein
fig|6666666.293769.peg.3986	130.202	-2.00198	0.38417	-5.2112	1.87626e-07	3.09172e-06	Hypothetical proteins	- none -	- none -	hypothetical protein
fig|6666666.293769.peg.3987	26.5766	-2.50425	0.56475	-4.43425	9.23913e-06	7.06954e-05	Hypothetical proteins	- none -	- none -	hypothetical protein
fig|6666666.293769.peg.399	61.3053	1.61923	0.489746	3.30625	0.00094552	0.00337352	Amino Acids and Derivatives	Aromatic amino acids and derivatives	Phenylalanine and Tyrosine Branches from Chorismate	Cyclohexadienyl dehydrogenase (EC 1.3.1.12)(EC 1.3.1.43)
fig|6666666.293769.peg.3990	45.8461	0.8176	0.33924	2.41009	0.0159484	0.0362481	Membrane Transport	Membrane Transport - no subcategory	Ton and Tol transport systems	Type I secretion outer membrane protein, TolC precursor
fig|6666666.293769.peg.3992	13.4629	-2.78848	1.07104	-2.60352	0.00922717	0.0228369	Hypothetical proteins	- none -	- none -	hypothetical protein
fig|6666666.293769.peg.3994	17.8843	-2.02843	0.733404	-2.76577	0.00567881	0.0152395	Hypothetical proteins	- none -	- none -	hypothetical protein
fig|6666666.293769.peg.3997	241.837	-2.15821	0.339872	-6.35006	2.15233e-10	2.60848e-08	Hypothetical proteins	- none -	- none -	hypothetical protein
fig|6666666.293769.peg.3998	16.4535	-1.99964	0.500025	-3.99907	6.35905e-05	0.000349283	Hypothetical proteins	- none -	- none -	hypothetical protein
fig|6666666.293769.peg.3999	25.5967	-1.78506	0.446466	-3.99819	6.38287e-05	0.000350079	Hypothetical proteins	- none -	- none -	hypothetical protein
fig|6666666.293769.peg.4000	362.668	-2.03097	0.374697	-5.42031	5.9496e-08	1.31486e-06	Hypothetical proteins	- none -	- none -	hypothetical protein
fig|6666666.293769.peg.4001	48.3056	-1.85337	0.755389	-2.45354	0.0141459	0.0329078	Hypothetical proteins	- none -	- none -	hypothetical protein
fig|6666666.293769.peg.4005	21.7867	-1.77526	0.491195	-3.61417	0.000301315	0.00129081	Hypothetical proteins	- none -	- none -	hypothetical protein
fig|6666666.293769.peg.4006	21.2219	-2.1923	0.592292	-3.70139	0.000214426	0.000981239	Hypothetical proteins	- none -	- none -	hypothetical protein
fig|6666666.293769.peg.4007	219.034	-2.34289	0.612601	-3.8245	0.000131036	0.000646064	Hypothetical proteins	- none -	- none -	hypothetical protein
fig|6666666.293769.peg.4008	12.1005	-3.26048	0.700818	-4.6524	3.28097e-06	3.02122e-05	Hypothetical proteins	- none -	- none -	hypothetical protein
fig|6666666.293769.peg.4009	27.3081	-3.48343	1.00558	-3.46412	0.000531974	0.0020328	Hypothetical proteins	- none -	- none -	hypothetical protein
fig|6666666.293769.peg.4013	473.354	-2.09736	0.512378	-4.09339	4.2511e-05	0.000253514	Hypothetical proteins	- none -	- none -	hypothetical protein
fig|6666666.293769.peg.4017	18.0124	-1.7999	0.740937	-2.42922	0.0151313	0.0347748	Hypothetical proteins	- none -	- none -	hypothetical protein
fig|6666666.293769.peg.4018	29.878	-1.71444	0.564856	-3.03518	0.00240394	0.00733084	Hypothetical proteins	- none -	- none -	hypothetical protein
fig|6666666.293769.peg.4019	23.383	-2.23573	0.759398	-2.94409	0.00323907	0.00955945	Hypothetical proteins	- none -	- none -	hypothetical protein
fig|6666666.293769.peg.4020	915.705	-2.12237	0.369165	-5.74911	8.97135e-09	3.30445e-07	Hypothetical proteins	- none -	- none -	hypothetical protein
fig|6666666.293769.peg.4022	219.698	-1.969	0.355773	-5.53443	3.12246e-08	8.14657e-07	Hypothetical proteins	- none -	- none -	hypothetical protein
fig|6666666.293769.peg.4023	2339.86	-1.84753	0.533836	-3.46085	0.000538471	0.00205384	Hypothetical proteins	- none -	- none -	hypothetical protein
fig|6666666.293769.peg.4026	17.9978	1.43079	0.528249	2.70856	0.00675768	0.0175215	Hypothetical proteins	- none -	- none -	hypothetical protein
fig|6666666.293769.peg.4029	3.66749	-2.71177	1.19285	-2.27335	0.0230051	0.0488858	Hypothetical proteins	- none -	- none -	hypothetical protein
fig|6666666.293769.peg.403	235.262	1.24616	0.418601	2.97697	0.00291117	0.00870109	Amino Acids and Derivatives	Alanine, serine, and glycine	Glycine and Serine Utilization	Phosphoserine aminotransferase (EC 2.6.1.52)
fig|6666666.293769.peg.4032	458.395	-1.60996	0.417815	-3.85328	0.000116547	0.000585386	Hypothetical proteins	- none -	- none -	hypothetical protein
fig|6666666.293769.peg.4037	7.145	-2.46481	1.06062	-2.32392	0.0201297	0.0438418	Hypothetical proteins	- none -	- none -	hypothetical protein
fig|6666666.293769.peg.4038	3.25431	-5.44219	1.68195	-3.23565	0.00121367	0.00412649	Hypothetical proteins	- none -	- none -	hypothetical protein
fig|6666666.293769.peg.404	690.791	0.655173	0.224311	2.92083	0.00349102	0.0101672	DNA Metabolism	DNA replication	DNA topoisomerases, Type II, ATP-dependent	DNA gyrase subunit A (EC 5.99.1.3)
fig|6666666.293769.peg.4042	1741.32	-2.13362	0.359906	-5.92827	3.06139e-09	1.6669e-07	Hypothetical proteins	- none -	- none -	hypothetical protein
fig|6666666.293769.peg.4048	56.7576	-2.03437	0.770474	-2.64041	0.00828061	0.0208098	Hypothetical proteins	- none -	- none -	hypothetical protein
fig|6666666.293769.peg.4049	18.4819	-2.93396	0.785879	-3.73335	0.000188946	0.000887339	Hypothetical proteins	- none -	- none -	hypothetical protein
fig|6666666.293769.peg.4054	114.932	-2.13968	0.669723	-3.19487	0.00139895	0.00463071	Hypothetical proteins	- none -	- none -	hypothetical protein
fig|6666666.293769.peg.4055	57.1206	-1.95584	0.449836	-4.3479	1.37446e-05	9.65208e-05	Hypothetical proteins	- none -	- none -	hypothetical protein
fig|6666666.293769.peg.4057	569.705	-3.39869	0.705341	-4.81851	1.44632e-06	1.53498e-05	Hypothetical proteins	- none -	- none -	hypothetical protein
fig|6666666.293769.peg.4068	63.1252	-2.28894	0.410456	-5.57658	2.45292e-08	6.79852e-07	Hypothetical proteins	- none -	- none -	hypothetical protein
fig|6666666.293769.peg.4069	572.686	-2.16695	0.378696	-5.72213	1.05195e-08	3.76396e-07	Hypothetical proteins	- none -	- none -	hypothetical protein
fig|6666666.293769.peg.407	696.191	-1.28399	0.240353	-5.34211	9.18688e-08	1.81658e-06	Cofactors, Vitamins, Prosthetic Groups, Pigments	- none -	- none -	3-demethylubiquinol 3-O-methyltransferase (EC 2.1.1.64) @ 2-polyprenyl-6-hydroxyphenyl methylase (EC 2.1.1.222)
fig|6666666.293769.peg.4070	28.7166	-2.58626	0.720946	-3.58732	0.000334093	0.00138695	Hypothetical proteins	- none -	- none -	hypothetical protein
fig|6666666.293769.peg.4072	744.527	-3.79349	0.940105	-4.03518	5.45605e-05	0.000305946	Hypothetical proteins	- none -	- none -	hypothetical protein
fig|6666666.293769.peg.4077	63.7797	-1.35642	0.455092	-2.98055	0.00287733	0.00861365	Hypothetical proteins	- none -	- none -	hypothetical protein
fig|6666666.293769.peg.4079	54.3172	-2.25747	0.509767	-4.42843	9.49216e-06	7.22025e-05	Hypothetical proteins	- none -	- none -	hypothetical protein
fig|6666666.293769.peg.4081	240.508	-1.76846	0.432635	-4.08765	4.35765e-05	0.000259046	Hypothetical proteins	- none -	- none -	hypothetical protein
fig|6666666.293769.peg.4084	7.19813	-1.87367	0.808115	-2.31857	0.0204184	0.0442909	Hypothetical proteins	- none -	- none -	hypothetical protein
fig|6666666.293769.peg.4085	16.8213	-2.56762	0.725387	-3.53965	0.000400662	0.0016065	Hypothetical proteins	- none -	- none -	hypothetical protein
fig|6666666.293769.peg.4087	78.4359	-3.50776	0.722404	-4.85568	1.19977e-06	1.30275e-05	Phages, Prophages, Transposable elements, Plasmids	Phages, Prophages	Phage tail fiber proteins	Phage tail fiber protein
fig|6666666.293769.peg.4088	19.2539	3.17436	0.737578	4.30376	1.67923e-05	0.000114499	Hypothetical proteins	- none -	- none -	hypothetical protein
fig|6666666.293769.peg.4089	310.801	-1.76394	0.438923	-4.0188	5.84965e-05	0.000324625	Hypothetical proteins	- none -	- none -	hypothetical protein
fig|6666666.293769.peg.409	464.056	-0.620227	0.179782	-3.44989	0.000560819	0.00212828	Hypothetical proteins	- none -	- none -	hypothetical protein
fig|6666666.293769.peg.4090	31.1144	-2.04566	0.599869	-3.41017	0.000649218	0.00241257	Hypothetical proteins	- none -	- none -	hypothetical protein
fig|6666666.293769.peg.4092	80.59	-1.69762	0.444928	-3.8155	0.000135907	0.000666583	Hypothetical proteins	- none -	- none -	hypothetical protein
fig|6666666.293769.peg.4096	48.954	-1.64538	0.431208	-3.81574	0.000135774	0.000666583	Hypothetical proteins	- none -	- none -	hypothetical protein
fig|6666666.293769.peg.4097	18.9424	-2.4561	0.753416	-3.25995	0.00111432	0.00387638	Hypothetical proteins	- none -	- none -	hypothetical protein
fig|6666666.293769.peg.4099	159.309	-2.07446	0.444944	-4.6623	3.12688e-06	2.89352e-05	Hypothetical proteins	- none -	- none -	hypothetical protein
fig|6666666.293769.peg.410	151.086	-0.698675	0.227128	-3.07613	0.00209704	0.00651121	Hypothetical proteins	- none -	- none -	hypothetical protein
fig|6666666.293769.peg.4105	15.9531	-2.91022	0.554878	-5.24479	1.56463e-07	2.68417e-06	Hypothetical proteins	- none -	- none -	hypothetical protein
fig|6666666.293769.peg.4106	838.478	-2.03658	0.348054	-5.85134	4.87616e-09	2.28997e-07	Hypothetical proteins	- none -	- none -	hypothetical protein
fig|6666666.293769.peg.4107	261.337	-1.36315	0.515411	-2.64478	0.00817445	0.0205841	RNA Metabolism	- none -	- none -	Transcription-repair coupling factor (superfamily II helicase)
fig|6666666.293769.peg.411	383.745	-0.609005	0.183372	-3.32114	0.000896519	0.00322318	Cofactors, Vitamins, Prosthetic Groups, Pigments	- none -	- none -	Cyclic pyranopterin monophosphate synthase accessory protein
fig|6666666.293769.peg.4114	144.414	-1.79523	0.604517	-2.9697	0.00298093	0.00889543	Hypothetical proteins	- none -	- none -	hypothetical protein
fig|6666666.293769.peg.4119	30.2613	-1.92446	0.478754	-4.01972	5.82677e-05	0.000323834	Hypothetical proteins	- none -	- none -	hypothetical protein
fig|6666666.293769.peg.4120	113.277	-3.72428	0.841483	-4.42585	9.60625e-06	7.27739e-05	Phages, Prophages, Transposable elements, Plasmids	Phages, Prophages	Phage tail fiber proteins	Phage tail fiber protein
fig|6666666.293769.peg.4121	33.8714	-2.41981	0.556325	-4.34965	1.36358e-05	9.62965e-05	Hypothetical proteins	- none -	- none -	hypothetical protein
fig|6666666.293769.peg.4124	141.745	-2.75281	0.613705	-4.48555	7.27262e-06	5.80111e-05	Hypothetical proteins	- none -	- none -	hypothetical protein
fig|6666666.293769.peg.4127	43.6086	-2.24949	0.553718	-4.06252	4.85449e-05	0.000279571	Hypothetical proteins	- none -	- none -	hypothetical protein
fig|6666666.293769.peg.4128	57.3135	-1.44623	0.501147	-2.88585	0.00390362	0.0111274	Hypothetical proteins	- none -	- none -	hypothetical protein
fig|6666666.293769.peg.4130	23.7055	-2.32152	0.536545	-4.3268	1.5129e-05	0.000104485	Hypothetical proteins	- none -	- none -	hypothetical protein
fig|6666666.293769.peg.4133	236.912	-1.9881	0.344603	-5.76926	7.96208e-09	3.13022e-07	Hypothetical proteins	- none -	- none -	hypothetical protein
fig|6666666.293769.peg.4137	488.218	-1.92335	0.402058	-4.78377	1.7204e-06	1.79046e-05	Hypothetical proteins	- none -	- none -	hypothetical protein
fig|6666666.293769.peg.4138	283.133	-2.12865	0.352396	-6.04049	1.53644e-09	1.06896e-07	Hypothetical proteins	- none -	- none -	hypothetical protein
fig|6666666.293769.peg.4139	187.48	-2.10069	0.36165	-5.80862	6.29908e-09	2.68928e-07	Hypothetical proteins	- none -	- none -	hypothetical protein
fig|6666666.293769.peg.414	96.1216	1.67866	0.414235	4.05245	5.0685e-05	0.00028852	Protein Metabolism	- none -	- none -	Peptide chain release factor N(5)-glutamine methyltransferase (EC 2.1.1.297)
fig|6666666.293769.peg.4140	157.386	-2.21471	0.492031	-4.50116	6.75836e-06	5.46046e-05	Hypothetical proteins	- none -	- none -	hypothetical protein
fig|6666666.293769.peg.4141	566.224	-1.19473	0.320169	-3.73157	0.000190291	0.000890314	Hypothetical proteins	- none -	- none -	hypothetical protein
fig|6666666.293769.peg.4143	64.7465	-1.22649	0.515217	-2.38054	0.0172874	0.0386831	Hypothetical proteins	- none -	- none -	hypothetical protein
fig|6666666.293769.peg.4145	69.7929	-1.55339	0.382075	-4.06567	4.78939e-05	0.000277931	Hypothetical proteins	- none -	- none -	hypothetical protein
fig|6666666.293769.peg.4148	43.552	-2.14001	0.599582	-3.56917	0.000358111	0.00147041	Hypothetical proteins	- none -	- none -	hypothetical protein
fig|6666666.293769.peg.415	235.672	1.37073	0.352622	3.88724	0.00010139	0.000518263	Protein Metabolism	Protein biosynthesis	Translation termination factors bacterial	Peptide chain release factor 1
fig|6666666.293769.peg.4150	90.7466	-1.60116	0.375652	-4.26235	2.02285e-05	0.000133097	Hypothetical proteins	- none -	- none -	hypothetical protein
fig|6666666.293769.peg.4151	140.715	-2.11893	0.373181	-5.67803	1.36255e-08	4.53333e-07	Hypothetical proteins	- none -	- none -	hypothetical protein
fig|6666666.293769.peg.4152	5.71907	-2.00859	0.798876	-2.51427	0.0119279	0.0284709	Hypothetical proteins	- none -	- none -	hypothetical protein
fig|6666666.293769.peg.4155	46.7634	-3.53698	1.01812	-3.47402	0.000512727	0.00196965	Hypothetical proteins	- none -	- none -	hypothetical protein
fig|6666666.293769.peg.4156	44.5717	-1.81787	0.704052	-2.58202	0.00982243	0.0240723	Hypothetical proteins	- none -	- none -	hypothetical protein
fig|6666666.293769.peg.4157	43.2463	-2.17587	0.522445	-4.16478	3.11647e-05	0.000195143	Hypothetical proteins	- none -	- none -	hypothetical protein
fig|6666666.293769.peg.4158	2714.43	-1.90823	0.354799	-5.37835	7.51714e-08	1.55175e-06	Hypothetical proteins	- none -	- none -	hypothetical protein
fig|6666666.293769.peg.416	334.399	1.25724	0.284834	4.41393	1.0151e-05	7.61224e-05	Cofactors, Vitamins, Prosthetic Groups, Pigments	Tetrapyrroles	Heme and Siroheme Biosynthesis	Glutamyl-tRNA reductase (EC 1.2.1.70)
fig|6666666.293769.peg.4161	102.793	-1.65286	0.456708	-3.61907	0.000295666	0.00127096	Hypothetical proteins	- none -	- none -	hypothetical protein
fig|6666666.293769.peg.4163	22.6757	-2.56499	1.07235	-2.39193	0.01676	0.0376598	Hypothetical proteins	- none -	- none -	hypothetical protein
fig|6666666.293769.peg.4168	95.7043	-1.72522	0.319534	-5.39917	6.6951e-08	1.42174e-06	Hypothetical proteins	- none -	- none -	hypothetical protein
fig|6666666.293769.peg.4169	77.7988	-2.06182	0.472117	-4.36718	1.25858e-05	9.08605e-05	Hypothetical proteins	- none -	- none -	hypothetical protein
fig|6666666.293769.peg.4170	214.455	-2.04681	0.345893	-5.91746	3.26948e-09	1.68838e-07	Hypothetical proteins	- none -	- none -	hypothetical protein
fig|6666666.293769.peg.4171	143.078	-2.25303	0.377396	-5.96994	2.37347e-09	1.3933e-07	Hypothetical proteins	- none -	- none -	hypothetical protein
fig|6666666.293769.peg.4172	76.0015	-0.8581	0.34767	-2.46815	0.0135814	0.0317718	Hypothetical proteins	- none -	- none -	hypothetical protein
fig|6666666.293769.peg.4177	3.91536	-3.70381	0.985407	-3.75866	0.000170823	0.000813411	Hypothetical proteins	- none -	- none -	hypothetical protein
fig|6666666.293769.peg.4179	88.4712	-2.15754	0.435924	-4.94934	7.44646e-07	9.02463e-06	Hypothetical proteins	- none -	- none -	hypothetical protein
fig|6666666.293769.peg.418	144.08	1.13833	0.384865	2.95775	0.00309898	0.00920386	Hypothetical proteins	- none -	- none -	hypothetical protein
fig|6666666.293769.peg.4181	10.3452	-3.30532	1.35513	-2.43912	0.014723	0.0340187	Hypothetical proteins	- none -	- none -	hypothetical protein
fig|6666666.293769.peg.4185	6.93878	-1.68625	0.652579	-2.58398	0.00976676	0.0239672	Hypothetical proteins	- none -	- none -	hypothetical protein
fig|6666666.293769.peg.4188	17.1052	-2.65958	0.48971	-5.43092	5.60648e-08	1.26077e-06	Hypothetical proteins	- none -	- none -	hypothetical protein
fig|6666666.293769.peg.419	115.801	1.44875	0.343531	4.21723	2.4732e-05	0.000158293	Fatty Acids, Lipids, and Isoprenoids	Isoprenoids	Nonmevalonate Branch of Isoprenoid Biosynthesis	4-diphosphocytidyl-2-C-methyl-D-erythritol kinase (EC 2.7.1.148)
fig|6666666.293769.peg.4190	381.546	-2.07109	0.41513	-4.989	6.06912e-07	7.57531e-06	Hypothetical proteins	- none -	- none -	hypothetical protein
fig|6666666.293769.peg.4191	21.8882	-1.9786	0.649046	-3.04847	0.00230008	0.00705422	Hypothetical proteins	- none -	- none -	hypothetical protein
fig|6666666.293769.peg.4192	62.4244	-1.81229	0.406214	-4.46141	8.14206e-06	6.38617e-05	Hypothetical proteins	- none -	- none -	hypothetical protein
fig|6666666.293769.peg.4193	62.9668	-2.50388	0.356774	-7.0181	2.24901e-12	9.50077e-10	Hypothetical proteins	- none -	- none -	hypothetical protein
fig|6666666.293769.peg.4194	83.5582	-0.666128	0.257924	-2.58265	0.00980451	0.0240441	Protein Metabolism	Protein biosynthesis	Translation termination factors bacterial	Hypothetical protein YaeJ with similarity to translation release factor
fig|6666666.293769.peg.4198	8.4943	-1.9572	0.715719	-2.7346	0.00624568	0.0164551	Hypothetical proteins	- none -	- none -	hypothetical protein
fig|6666666.293769.peg.420	545.759	1.20361	0.18568	6.48214	9.04332e-11	1.61789e-08	Carbon Metabolism	Central carbohydrate metabolism	Pentose phosphate pathway	Ribose-phosphate pyrophosphokinase (EC 2.7.6.1)
fig|6666666.293769.peg.4200	102.894	-2.48485	0.40448	-6.14333	8.08096e-10	6.74671e-08	Hypothetical proteins	- none -	- none -	hypothetical protein
fig|6666666.293769.peg.4203	166.488	-2.15677	0.423771	-5.08948	3.59045e-07	4.88744e-06	Hypothetical proteins	- none -	- none -	hypothetical protein
fig|6666666.293769.peg.4204	42.0975	1.82383	0.513787	3.54978	0.000385546	0.00155585	Hypothetical proteins	- none -	- none -	hypothetical protein
fig|6666666.293769.peg.4206	35.0907	-2.21638	0.429428	-5.16123	2.45338e-07	3.63095e-06	Hypothetical proteins	- none -	- none -	hypothetical protein
fig|6666666.293769.peg.4207	16.6163	-2.59359	0.679864	-3.81486	0.000136258	0.000667433	Hypothetical proteins	- none -	- none -	hypothetical protein
fig|6666666.293769.peg.4212	499.518	-2.18403	0.329995	-6.61838	3.6315e-11	8.02562e-09	Hypothetical proteins	- none -	- none -	hypothetical protein
fig|6666666.293769.peg.4213	65.1194	-1.71903	0.373072	-4.60778	4.07e-06	3.57266e-05	DNA Metabolism	- none -	- none -	DNA helicase, phage associated; Type III restriction enzme
fig|6666666.293769.peg.4214	39.3641	-1.6944	0.58752	-2.88399	0.00392675	0.0111764	Hypothetical proteins	- none -	- none -	hypothetical protein
fig|6666666.293769.peg.422	82.1529	1.56286	0.384951	4.05989	4.9096e-05	0.000281096	Cell cycle	Dormancy and Sporulation - no subcategory	Sporulation-associated proteins with broader functions	Peptidyl-tRNA hydrolase (EC 3.1.1.29)
fig|6666666.293769.peg.423	220.793	0.692619	0.306018	2.26333	0.0236153	0.0499564	Miscellaneous	- none -	- none -	GTP-binding and nucleic acid-binding protein YchF
fig|6666666.293769.peg.426	118.552	1.23071	0.377033	3.2642	0.00109775	0.00382584	Carbon Metabolism	Central carbohydrate metabolism	Glycolate, glyoxylate interconversions	Glycolate dehydrogenase (EC 1.1.99.14), iron-sulfur subunit GlcF
fig|6666666.293769.peg.427	52.2087	1.52335	0.351542	4.33335	1.46859e-05	0.000101987	Amino Acids and Derivatives	Alanine, serine, and glycine	Alanine biosynthesis	Ferredoxin, 2Fe-2S
fig|6666666.293769.peg.428	188.1	1.26531	0.383404	3.3002	0.000966167	0.00342766	Protein Metabolism	- none -	- none -	Protein translocase subunit SecF
fig|6666666.293769.peg.429	422.719	1.14329	0.269219	4.24668	2.16961e-05	0.000141514	Protein Metabolism	- none -	- none -	Protein translocase subunit SecD
fig|6666666.293769.peg.431	146.8	0.716132	0.301959	2.37162	0.0177104	0.0394182	Protein Metabolism	- none -	- none -	Queuine tRNA-ribosyltransferase (EC 2.4.2.29)
fig|6666666.293769.peg.432	102.412	1.83145	0.43037	4.25552	2.08567e-05	0.000136357	RNA Metabolism	- none -	- none -	S-adenosylmethionine:tRNA ribosyltransferase-isomerase (EC 2.4.99.17)
fig|6666666.293769.peg.44	271.545	-1.71549	0.605608	-2.83268	0.00461596	0.0128365	Hypothetical proteins	- none -	- none -	FIG01063741: hypothetical protein
fig|6666666.293769.peg.442	206.551	0.720174	0.259126	2.77924	0.00544865	0.0147164	Nucleosides and Nucleotides	Purines	De Novo Purine Biosynthesis	Phosphoribosylaminoimidazolecarboxamide formyltransferase (EC 2.1.2.3)
fig|6666666.293769.peg.443	67.9138	1.36525	0.44344	3.07876	0.00207864	0.00646477	DNA Metabolism	DNA Metabolism - no subcategory	DNA structural proteins, bacterial	DNA-binding protein Fis
fig|6666666.293769.peg.449	202.453	1.20275	0.424057	2.83629	0.00456412	0.0127395	Amino Acids and Derivatives	Aromatic amino acids and derivatives	Common Pathway For Synthesis of Aromatic Compounds (DAHP synthase to chorismate)	3-dehydroquinate dehydratase II (EC 4.2.1.10)
fig|6666666.293769.peg.45	268.088	-2.25096	0.703871	-3.19798	0.00138396	0.00460135	Cell Wall and Capsule	- none -	- none -	membrane-bound metal-dependent hydrolase
fig|6666666.293769.peg.451	91.7282	0.955856	0.308789	3.0955	0.0019648	0.00618757	Hypothetical proteins	- none -	- none -	hypothetical protein
fig|6666666.293769.peg.455	67.7187	0.75028	0.317909	2.36005	0.0182727	0.0403826	RNA Metabolism	- none -	- none -	tRNA-specific 2-thiouridylase MnmA (EC 2.8.1.13)
fig|6666666.293769.peg.456	26.7418	1.40179	0.446143	3.14202	0.00167785	0.00542019	Phages, Prophages, Transposable elements, Plasmids	- none -	- none -	High frequency lysogenization protein HflD
fig|6666666.293769.peg.46	174.68	-2.18	0.667666	-3.26511	0.00109421	0.00381705	Hypothetical proteins	- none -	- none -	hypothetical protein
fig|6666666.293769.peg.463	201.651	0.683953	0.222149	3.07881	0.0020783	0.00646477	Hypothetical proteins	- none -	- none -	hypothetical protein
fig|6666666.293769.peg.464	242.372	1.05739	0.284084	3.72212	0.000197558	0.000919041	Hypothetical proteins	- none -	- none -	hypothetical protein
fig|6666666.293769.peg.465	209.186	1.02357	0.252774	4.04935	5.13605e-05	0.000291043	Miscellaneous	- none -	- none -	Carbonic anhydrase, alpha class (EC 4.2.1.1)
fig|6666666.293769.peg.469	27.733	1.7685	0.477593	3.70295	0.000213109	0.000977596	Hypothetical proteins	- none -	- none -	hypothetical protein
fig|6666666.293769.peg.47	1208.91	-1.80274	0.347324	-5.19035	2.09897e-07	3.3306e-06	Hypothetical proteins	- none -	- none -	hypothetical protein
fig|6666666.293769.peg.473	70.0248	1.17364	0.405894	2.8915	0.00383412	0.0109808	Cofactors, Vitamins, Prosthetic Groups, Pigments	Riboflavin, FMN, FAD	Riboflavin, FMN and FAD metabolism	6,7-dimethyl-8-ribityllumazine synthase (EC 2.5.1.78)
fig|6666666.293769.peg.474	250.082	1.37512	0.424089	3.24254	0.00118471	0.00405371	Cofactors, Vitamins, Prosthetic Groups, Pigments	Riboflavin, FMN, FAD	Riboflavin, FMN and FAD metabolism	3,4-dihydroxy-2-butanone 4-phosphate synthase (EC 4.1.99.12)
fig|6666666.293769.peg.475	219.321	0.861713	0.271591	3.17284	0.00150956	0.00494025	Cofactors, Vitamins, Prosthetic Groups, Pigments	Riboflavin, FMN, FAD	Riboflavin, FMN and FAD metabolism	Riboflavin synthase eubacterial/eukaryotic (EC 2.5.1.9)
fig|6666666.293769.peg.476	355.184	0.541514	0.232357	2.33053	0.0197781	0.0431012	Cofactors, Vitamins, Prosthetic Groups, Pigments	Riboflavin, FMN, FAD	Riboflavin, FMN and FAD metabolism	5-amino-6-(5-phosphoribosylamino)uracil reductase (EC 1.1.1.193)
fig|6666666.293769.peg.478	292.387	1.22214	0.295247	4.13937	3.48257e-05	0.000214844	Amino Acids and Derivatives	Alanine, serine, and glycine	Glycine and Serine Utilization	Serine hydroxymethyltransferase (EC 2.1.2.1)
fig|6666666.293769.peg.480	86.1726	1.48267	0.398354	3.722	0.000197654	0.000919041	Protein Metabolism	- none -	- none -	Translation elongation factor P Lys34--(R)-beta-lysine ligase
fig|6666666.293769.peg.481	222.922	0.935399	0.217886	4.29307	1.76222e-05	0.000118437	Protein Metabolism	Protein biosynthesis	Translation elongation factors bacterial	Translation elongation factor P
fig|6666666.293769.peg.482	24.1477	2.4053	0.680632	3.53393	0.000409436	0.00163644	Amino Acids and Derivatives	- none -	- none -	Lysine 2,3-aminomutase (EC 5.4.3.2)
fig|6666666.293769.peg.488	95.887	1.00776	0.323575	3.11447	0.00184276	0.00585809	DNA Metabolism	- none -	- none -	Uracil-DNA glycosylase, family 1 (EC 3.2.2.27)
fig|6666666.293769.peg.492	540.616	-0.467055	0.144565	-3.23076	0.00123463	0.00418639	Cofactors, Vitamins, Prosthetic Groups, Pigments	- none -	- none -	2-methoxy-6-polyprenyl-1,4-benzoquinol methylase (EC 2.1.1.201)
fig|6666666.293769.peg.494	250.708	0.703032	0.298454	2.35558	0.0184939	0.0407279	Hypothetical proteins	- none -	- none -	hypothetical protein
fig|6666666.293769.peg.498	131.209	-1.04797	0.37044	-2.82898	0.00466962	0.0129474	Protein Metabolism	- none -	- none -	ATP-dependent protease subunit HslV (EC 3.4.25.2)
fig|6666666.293769.peg.504	1226.77	0.881004	0.366171	2.40599	0.0161286	0.0365471	Respiration	- none -	- none -	Ubiquinol-cytochrome C reductase iron-sulfur subunit (EC 1.10.2.2)
fig|6666666.293769.peg.507	308.467	1.02052	0.358783	2.8444	0.0044495	0.0124659	Stress Response	Stress Response - no subcategory	Carbon Starvation	Stringent starvation protein A
fig|6666666.293769.peg.508	224.968	1.52996	0.365193	4.18946	2.79619e-05	0.000177454	Stress Response	Stress Response - no subcategory	Carbon Starvation	Stringent starvation protein B
fig|6666666.293769.peg.509	212.89	0.614842	0.250907	2.45048	0.0142665	0.0331679	Carbon Metabolism	- none -	- none -	Fe-S protein, homolog of lactate dehydrogenase SO1521
fig|6666666.293769.peg.51	296.289	0.529354	0.204085	2.59379	0.00949235	0.0234161	Cell Wall and Capsule	Capsular and extracellular polysacchrides	Rhamnose containing glycans	UDP-glucose 4-epimerase (EC 5.1.3.2)
fig|6666666.293769.peg.510	101.841	0.862766	0.293685	2.93773	0.00330628	0.00972724	Virulence, Disease and Defense	- none -	- none -	21 kDa hemolysin precursor
fig|6666666.293769.peg.511	115.001	0.709904	0.254749	2.78668	0.0053251	0.014445	DNA Metabolism	- none -	- none -	DnaA initiator-associating protein DiaA
fig|6666666.293769.peg.512	25.2795	1.20282	0.508779	2.36412	0.0180727	0.0400586	Hypothetical proteins	- none -	- none -	hypothetical protein
fig|6666666.293769.peg.513	80.8011	1.72408	0.615805	2.79972	0.00511473	0.0140161	DNA Metabolism	- none -	- none -	Predicted endonuclease distantly related to archaeal Holliday junction resolvase
fig|6666666.293769.peg.514	232.107	1.93051	0.322468	5.98668	2.14167e-09	1.29778e-07	Cell Wall and Capsule	- none -	- none -	LppC putative lipoprotein
fig|6666666.293769.peg.517	155.513	1.34093	0.339783	3.94643	7.93265e-05	0.000420946	Protein Metabolism	- none -	- none -	Mannosyltransferase
fig|6666666.293769.peg.518	299.876	0.680505	0.287576	2.36635	0.0179647	0.0399047	Cell Wall and Capsule	- none -	- none -	Colanic acid biosynthesis glycosyl transferase WcaE
fig|6666666.293769.peg.519	339.144	0.813693	0.250648	3.24636	0.00116891	0.00402159	Carbon Metabolism	- none -	- none -	GDP-mannose 4,6-dehydratase (EC 4.2.1.47)
fig|6666666.293769.peg.52	196.199	0.766741	0.208138	3.6838	0.000229779	0.00103263	Amino Acids and Derivatives	Lysine, threonine, methionine, and cysteine	Lysine Biosynthesis DAP Pathway	N-succinyl-L,L-diaminopimelate desuccinylase (EC 3.5.1.18)
fig|6666666.293769.peg.520	206.93	0.780644	0.273952	2.84956	0.00437796	0.0122838	Hypothetical proteins	- none -	- none -	hypothetical protein
fig|6666666.293769.peg.521	148.616	0.954153	0.344486	2.76979	0.00560923	0.0150851	Hypothetical proteins	- none -	- none -	hypothetical protein
fig|6666666.293769.peg.522	152.705	1.19181	0.205308	5.80497	6.43762e-09	2.71754e-07	Cell Wall and Capsule	Capsular and extracellular polysacchrides	Rhamnose containing glycans	UDP-glucose 4-epimerase (EC 5.1.3.2)
fig|6666666.293769.peg.523	167.196	0.999254	0.219191	4.55882	5.14409e-06	4.37248e-05	Cell Wall and Capsule	- none -	- none -	Undecaprenyl-phosphate alpha-N-acetylglucosaminyl 1-phosphate transferase (EC 2.7.8.33)
fig|6666666.293769.peg.524	291.765	0.712524	0.190896	3.73252	0.000189573	0.00088917	Carbon Metabolism	- none -	- none -	UDP-N-acetylglucosamine 4,6-dehydratase (EC 4.2.1.135)
fig|6666666.293769.peg.527	51.8882	1.59913	0.432707	3.69563	0.000219341	0.000998213	Hypothetical proteins	- none -	- none -	hypothetical protein
fig|6666666.293769.peg.528	29.2062	1.14961	0.455647	2.52302	0.0116351	0.0279468	Hypothetical proteins	- none -	- none -	hypothetical protein
fig|6666666.293769.peg.529	134.649	1.45074	0.418308	3.46812	0.000524115	0.00200724	Hypothetical proteins	- none -	- none -	hypothetical protein
fig|6666666.293769.peg.53	167.237	1.5149	0.298502	5.07502	3.87461e-07	5.15384e-06	Regulation and Cell Signaling	Programmed Cell Death and Toxin-antitoxin Systems	Phd-Doc, YdcE-YdcD toxin-antitoxin (programmed cell death) systems	Death on curing protein, Doc toxin
fig|6666666.293769.peg.530	4.95355	3.0866	1.27028	2.42986	0.0151049	0.0347513	Hypothetical proteins	- none -	- none -	hypothetical protein
fig|6666666.293769.peg.531	28.8665	2.29101	0.857844	2.67066	0.00757026	0.0192693	Protein Metabolism	- none -	- none -	Uncharacterized peptidase U32 family member YhbV
fig|6666666.293769.peg.532	35.647	2.07019	0.648393	3.1928	0.00140899	0.00465985	Protein Metabolism	- none -	- none -	Uncharacterized protease YhbU
fig|6666666.293769.peg.533	36.8084	1.88454	0.72926	2.58418	0.00976097	0.0239672	Miscellaneous	- none -	- none -	Uncharacterized protein YhbT
fig|6666666.293769.peg.54	247.548	1.01535	0.305039	3.3286	0.00087285	0.00315014	Regulation and Cell Signaling	Programmed Cell Death and Toxin-antitoxin Systems	Phd-Doc, YdcE-YdcD toxin-antitoxin (programmed cell death) systems	Prevent host death protein, Phd antitoxin
fig|6666666.293769.peg.545	459.432	0.801974	0.224804	3.56743	0.000360499	0.00147538	Cell Wall and Capsule	- none -	- none -	UDP-N-acetylmuramoylalanine--D-glutamate ligase (EC 6.3.2.9)
fig|6666666.293769.peg.546	1362.05	-0.590237	0.157502	-3.7475	0.000178606	0.000845659	Cell Wall and Capsule	- none -	- none -	Phospho-N-acetylmuramoyl-pentapeptide-transferase (EC 2.7.8.13)
fig|6666666.293769.peg.556	1737.48	0.928609	0.38713	2.3987	0.0164534	0.0370597	RNA Metabolism	Transcription	RNA polymerase bacterial	DNA-directed RNA polymerase beta subunit (EC 2.7.7.6)
fig|6666666.293769.peg.559	526.015	0.95213	0.335957	2.83408	0.00459578	0.0128089	Protein Metabolism	Protein biosynthesis	Ribosome LSU bacterial	LSU ribosomal protein L1p (L10Ae)
fig|6666666.293769.peg.56	107.513	1.29545	0.496835	2.60741	0.00912313	0.0226242	Amino Acids and Derivatives	Lysine, threonine, methionine, and cysteine	Lysine Biosynthesis DAP Pathway	2,3,4,5-tetrahydropyridine-2,6-dicarboxylate N-succinyltransferase (EC 2.3.1.117)
fig|6666666.293769.peg.560	263.926	2.2934	0.470242	4.87705	1.07685e-06	1.20051e-05	Protein Metabolism	Protein biosynthesis	Ribosome LSU bacterial	LSU ribosomal protein L11p (L12e)
fig|6666666.293769.peg.561	307.129	1.43477	0.252769	5.6762	1.37724e-08	4.53884e-07	RNA Metabolism	Transcription	Transcription factors bacterial	Transcription antitermination protein NusG
fig|6666666.293769.peg.562	170.789	2.18031	0.352651	6.18264	6.304e-10	5.77662e-08	Protein Metabolism	- none -	- none -	Protein translocase subunit SecE
fig|6666666.293769.peg.564	64.1995	0.932365	0.306657	3.04042	0.0023625	0.00722795	Protein Metabolism	Protein biosynthesis	tRNA aminoacylation, Tyr	Tyrosyl-tRNA synthetase (EC 6.1.1.1)
fig|6666666.293769.peg.566	148.778	1.18163	0.21061	5.61052	2.01724e-08	5.95259e-07	Cell Wall and Capsule	- none -	- none -	Anhydro-N-acetylmuramic acid kinase (EC 2.7.1.170)
fig|6666666.293769.peg.57	120.1	2.35919	0.481602	4.89863	9.65092e-07	1.11565e-05	Amino Acids and Derivatives	- none -	- none -	N-succinyl-L,L-diaminopimelate aminotransferase (EC 2.6.1.17), type 2
fig|6666666.293769.peg.570	528.196	-0.913824	0.294008	-3.10816	0.00188257	0.00596863	Hypothetical proteins	- none -	- none -	hypothetical protein
fig|6666666.293769.peg.571	866.63	-0.829187	0.212403	-3.90383	9.46817e-05	0.000492004	Amino Acids and Derivatives	Arginine; urea cycle, polyamines	Arginine Biosynthesis -- gjo	N-acetyl-gamma-glutamyl-phosphate reductase (EC 1.2.1.38)
fig|6666666.293769.peg.572	152.424	1.12678	0.414256	2.72	0.00652817	0.017044	Hypothetical proteins	- none -	- none -	hypothetical protein
fig|6666666.293769.peg.573	47.663	1.35323	0.540971	2.50149	0.0123672	0.0294447	Cofactors, Vitamins, Prosthetic Groups, Pigments	Tetrapyrroles	Heme and Siroheme Biosynthesis	Protoporphyrinogen IX oxidase, novel form, HemJ (EC 1.3.-.-)
fig|6666666.293769.peg.574	144.983	0.937148	0.276954	3.38377	0.000714989	0.00263096	Cofactors, Vitamins, Prosthetic Groups, Pigments	- none -	- none -	Hydroxymethylpyrimidine phosphate kinase ThiD (EC 2.7.4.7)
fig|6666666.293769.peg.575	49.0843	1.56557	0.456985	3.42588	0.000612816	0.00229318	Cofactors, Vitamins, Prosthetic Groups, Pigments	Folate and pterines	5-FCL-like protein	Thiamin-phosphate pyrophosphorylase (EC 2.5.1.3)
fig|6666666.293769.peg.576	131.304	0.97235	0.385777	2.5205	0.0117189	0.0281103	Cofactors, Vitamins, Prosthetic Groups, Pigments	- none -	- none -	Glutamate-1-semialdehyde 2,1-aminomutase (EC 5.4.3.8)
fig|6666666.293769.peg.579	1404.45	-1.59083	0.466691	-3.40874	0.000652641	0.0024229	Amino Acids and Derivatives	Alanine, serine, and glycine	Alanine biosynthesis	Iron-sulfur cluster regulator IscR
fig|6666666.293769.peg.58	330.887	-0.580441	0.21117	-2.74869	0.00598341	0.0158867	Miscellaneous	- none -	- none -	glyoxalase family protein
fig|6666666.293769.peg.580	1918.09	-1.67463	0.426861	-3.92314	8.74022e-05	0.000458618	Amino Acids and Derivatives	- none -	- none -	Cysteine desulfurase (EC 2.8.1.7) => IscS
fig|6666666.293769.peg.581	783.411	-0.718436	0.313633	-2.29069	0.0219815	0.04703	Amino Acids and Derivatives	Alanine, serine, and glycine	Alanine biosynthesis	Iron-sulfur cluster assembly scaffold protein IscU
fig|6666666.293769.peg.582	1020.74	-1.67735	0.432897	-3.87471	0.000106752	0.000542493	Protein Metabolism	- none -	- none -	Iron-sulfur cluster assembly iron binding protein IscA
fig|6666666.293769.peg.584	951.769	-1.31168	0.410419	-3.19596	0.00139368	0.00462466	Amino Acids and Derivatives	Alanine, serine, and glycine	Alanine biosynthesis	Chaperone protein HscA
fig|6666666.293769.peg.587	324.204	0.573487	0.236541	2.42447	0.0153306	0.0351795	RNA Metabolism	- none -	- none -	23S rRNA (adenine(2503)-C(2))-methyltransferase @ tRNA (adenine(37)-C(2))-methyltransferase (EC 2.1.1.192)
fig|6666666.293769.peg.589	211.491	0.785439	0.211535	3.71305	0.000204773	0.000947456	Hypothetical proteins	- none -	- none -	hypothetical protein
fig|6666666.293769.peg.59	161.381	1.35835	0.375314	3.61925	0.000295463	0.00127096	Nitrogen Metabolism	Nitrogen Metabolism - no subcategory	Ammonia assimilation	[Protein-PII] uridylyltransferase (EC 2.7.7.59)
fig|6666666.293769.peg.590	367.806	0.601456	0.204595	2.93974	0.00328484	0.00967175	Protein Metabolism	Protein biosynthesis	tRNA aminoacylation, His	Histidyl-tRNA synthetase (EC 6.1.1.21)
fig|6666666.293769.peg.60	129.643	1.11497	0.269519	4.13687	3.52068e-05	0.000216131	Protein Metabolism	Protein biosynthesis	Translation termination factors bacterial	Methionine aminopeptidase (EC 3.4.11.18)
fig|6666666.293769.peg.608	143.027	5.79972	0.807157	7.18537	6.70267e-13	5.03639e-10	Nitrogen Metabolism	Nitrogen Metabolism - no subcategory	Nitrate and nitrite ammonification	Cytochrome c-type protein NapC
fig|6666666.293769.peg.609	75.9522	3.37205	0.685767	4.91719	8.77947e-07	1.034e-05	Hypothetical proteins	- none -	- none -	hypothetical protein
fig|6666666.293769.peg.610	144.158	2.16325	0.739378	2.92577	0.00343609	0.0100228	Hypothetical proteins	- none -	- none -	hypothetical protein
fig|6666666.293769.peg.611	120.146	1.71425	0.4757	3.60363	0.000313799	0.00132615	Sulfur Metabolism	- none -	- none -	Flavocytochrome c:sulfide dehydrogenase
fig|6666666.293769.peg.614	25390.8	-1.06529	0.376222	-2.83154	0.00463239	0.0128727	Hypothetical proteins	- none -	- none -	hypothetical protein
fig|6666666.293769.peg.615	29.6442	1.83449	0.47731	3.84339	0.000121344	0.000606971	Hypothetical proteins	- none -	- none -	hypothetical protein
fig|6666666.293769.peg.616	27.5214	2.12668	0.442497	4.80609	1.53914e-06	1.61074e-05	Miscellaneous	- none -	- none -	COG1242: Predicted Fe-S oxidoreductase
fig|6666666.293769.peg.618	667.026	-0.779773	0.254574	-3.06306	0.0021909	0.00677128	Respiration	- none -	- none -	Succinyl-CoA ligase [ADP-forming] beta chain (EC 6.2.1.5)
fig|6666666.293769.peg.619	344.982	-0.647828	0.187705	-3.45131	0.000557863	0.0021192	Respiration	- none -	- none -	Succinyl-CoA ligase [ADP-forming] alpha chain (EC 6.2.1.5)
fig|6666666.293769.peg.62	535.717	1.03685	0.40611	2.55312	0.0106763	0.0258947	Protein Metabolism	Protein biosynthesis	Ribosome SSU bacterial	SSU ribosomal protein S2p (SAe)
fig|6666666.293769.peg.620	1008.18	-0.804863	0.34484	-2.33402	0.0195947	0.0428008	Cofactors, Vitamins, Prosthetic Groups, Pigments	NAD and NADP	NAD and NADP cofactor biosynthesis global	NAD synthetase (EC 6.3.1.5)
fig|6666666.293769.peg.621	216.51	0.951254	0.339502	2.80191	0.00508008	0.0139492	Nitrogen Metabolism	Nitrogen Metabolism - no subcategory	Ammonia assimilation	Nitrogen regulatory protein P-II
fig|6666666.293769.peg.623	1276.11	-0.87511	0.292325	-2.99363	0.00275684	0.00827273	Protein Metabolism	- none -	- none -	Peptidase, M23/M37 family
fig|6666666.293769.peg.625	405.37	0.750458	0.162778	4.61032	4.02053e-06	3.55415e-05	Amino Acids and Derivatives	Arginine; urea cycle, polyamines	Arginine Biosynthesis -- gjo	N-acetylglutamate synthase (EC 2.3.1.1)
fig|6666666.293769.peg.626	245.05	0.9908	0.266765	3.71414	0.000203898	0.000944568	Nucleosides and Nucleotides	Detoxification	Nudix proteins (nucleoside triphosphate hydrolases)	Mutator mutT protein (7,8-dihydro-8-oxoguanine-triphosphatase) (EC 3.6.1.-)
fig|6666666.293769.peg.628	612.028	-1.07328	0.269605	-3.98092	6.86476e-05	0.000371627	Hypothetical proteins	- none -	- none -	hypothetical protein
fig|6666666.293769.peg.63	614.625	1.07231	0.425766	2.51855	0.0117841	0.0281992	Protein Metabolism	Protein biosynthesis	Translation elongation factors bacterial	Translation elongation factor Ts
fig|6666666.293769.peg.633	188.194	0.54065	0.219758	2.4602	0.0138858	0.0323429	Cell Wall and Capsule	- none -	- none -	Tetraacyldisaccharide 4&#39;-kinase (EC 2.7.1.130)
fig|6666666.293769.peg.634	76.2599	1.42976	0.501322	2.85197	0.00434492	0.0122093	Cell Wall and Capsule	Miscellaneous - no subcategory	Broadly distributed proteins not in subsystems	FIG002473: Protein YcaR in KDO2-Lipid A biosynthesis cluster
fig|6666666.293769.peg.641	39.131	1.28074	0.402566	3.18145	0.00146541	0.00481254	Hypothetical proteins	- none -	- none -	hypothetical protein
fig|6666666.293769.peg.644	6309.29	-1.37391	0.280955	-4.89012	1.00772e-06	1.14181e-05	Hypothetical proteins	- none -	- none -	hypothetical protein
fig|6666666.293769.peg.646	949.67	0.8146	0.201159	4.04953	5.13196e-05	0.000291043	Respiration	Respiration - no subcategory	Biogenesis of cbb3-type cytochrome c oxidases	Type cbb3 cytochrome oxidase biogenesis protein CcoI
fig|6666666.293769.peg.647	223.655	0.734574	0.252113	2.91367	0.00357211	0.0103633	Hypothetical proteins	- none -	- none -	hypothetical protein
fig|6666666.293769.peg.65	139.811	1.48399	0.457557	3.24328	0.00118161	0.00404676	Protein Metabolism	Protein biosynthesis	Translation termination factors bacterial	Ribosome recycling factor
fig|6666666.293769.peg.654	33.7958	1.80996	0.534003	3.38942	0.000700395	0.00257979	Hypothetical proteins	- none -	- none -	hypothetical protein
fig|6666666.293769.peg.656	166.846	1.43241	0.308264	4.64669	3.37307e-06	3.08337e-05	Hypothetical proteins	- none -	- none -	hypothetical protein
fig|6666666.293769.peg.658	1249.83	-0.970812	0.238042	-4.07833	4.53613e-05	0.000267138	Stress Response	Oxidative stress	Oxidative stress	Fumarate and nitrate reduction regulatory protein
fig|6666666.293769.peg.66	92.6384	2.08593	0.486404	4.28847	1.79909e-05	0.0001207	Fatty Acids, Lipids, and Isoprenoids	Isoprenoids	Polyprenyl Diphosphate Biosynthesis	Undecaprenyl diphosphate synthase (EC 2.5.1.31)
fig|6666666.293769.peg.661	422.215	-0.523532	0.175213	-2.98797	0.00280841	0.00841402	Amino Acids and Derivatives	Aromatic amino acids and derivatives	Chorismate: Intermediate for synthesis of Tryptophan, PAPA antibiotics, PABA, 3-hydroxyanthranilate and more.	Phosphoribosylformimino-5-aminoimidazole carboxamide ribotide isomerase (EC 5.3.1.16)
fig|6666666.293769.peg.662	505.169	-0.351678	0.140868	-2.4965	0.0125424	0.0297674	Amino Acids and Derivatives	- none -	- none -	Imidazole glycerol phosphate synthase cyclase subunit HisF
fig|6666666.293769.peg.664	552.853	-0.551105	0.158123	-3.48529	0.000491612	0.00190804	Amino Acids and Derivatives	Histidine Metabolism	Histidine Biosynthesis	Phosphoribosyl-ATP pyrophosphatase (EC 3.6.1.31)
fig|6666666.293769.peg.666	257.161	0.482192	0.181964	2.64993	0.00805075	0.0203407	Membrane Transport	Protein translocation across cytoplasmic membrane	Twin-arginine translocation system	Twin-arginine translocation protein TatA
fig|6666666.293769.peg.667	130.517	1.16739	0.295128	3.95556	7.6357e-05	0.00040749	Membrane Transport	Protein translocation across cytoplasmic membrane	Twin-arginine translocation system	Twin-arginine translocation protein TatB
fig|6666666.293769.peg.668	216.099	0.779164	0.253373	3.07517	0.00210383	0.0065269	Membrane Transport	Protein translocation across cytoplasmic membrane	Twin-arginine translocation system	Twin-arginine translocation protein TatC
fig|6666666.293769.peg.669	29.4563	1.10671	0.367705	3.00979	0.0026143	0.00791452	Hypothetical proteins	- none -	- none -	hypothetical protein
fig|6666666.293769.peg.67	128.772	0.987492	0.345324	2.85961	0.00424168	0.0119371	Fatty Acids, Lipids, and Isoprenoids	- none -	- none -	Phosphatidate cytidylyltransferase (EC 2.7.7.41)
fig|6666666.293769.peg.672	11.3478	-1.97929	0.638409	-3.10034	0.00193298	0.00610268	Hypothetical proteins	- none -	- none -	hypothetical protein
fig|6666666.293769.peg.677	2.29669	-3.8356	1.64161	-2.33649	0.0194659	0.0425749	Hypothetical proteins	- none -	- none -	hypothetical protein
fig|6666666.293769.peg.678	4.45821	-2.5303	0.859527	-2.94382	0.00324186	0.00956019	Hypothetical proteins	- none -	- none -	hypothetical protein
fig|6666666.293769.peg.681	9.76864	-2.11014	0.768344	-2.74634	0.00602641	0.0159896	Hypothetical proteins	- none -	- none -	hypothetical protein
fig|6666666.293769.peg.685	13.0479	-1.95212	0.631647	-3.09052	0.00199803	0.00626595	Hypothetical proteins	- none -	- none -	hypothetical protein
fig|6666666.293769.peg.686	450.121	-1.56068	0.477396	-3.26915	0.00107871	0.00377497	Hypothetical proteins	- none -	- none -	hypothetical protein
fig|6666666.293769.peg.687	3.14857	-3.42571	1.36965	-2.50116	0.0123786	0.029453	Phages, Prophages, Transposable elements, Plasmids	Phages, Prophages	Phage packaging machinery	Phage portal protein
fig|6666666.293769.peg.688	2.87506	-2.20227	0.906594	-2.42917	0.0151336	0.0347748	Regulation and Cell Signaling	Regulation and Cell signaling - no subcategory	cAMP signaling in bacteria	Prophage Clp protease-like protein
fig|6666666.293769.peg.69	204.581	1.00452	0.280933	3.57564	0.00034937	0.00143766	Stress Response	Periplasmic Stress	Periplasmic Stress Response	Intramembrane protease RasP/YluC, implicated in cell division based on FtsL cleavage
fig|6666666.293769.peg.690	239.509	-1.31497	0.359987	-3.65282	0.000259374	0.00113973	Hypothetical proteins	- none -	- none -	hypothetical protein
fig|6666666.293769.peg.691	111.501	-0.752075	0.197952	-3.79929	0.000145113	0.000702564	DNA Metabolism	DNA repair	DNA repair, bacterial	DNA repair protein RadA
fig|6666666.293769.peg.692	358.774	1.01178	0.30304	3.33877	0.000841502	0.00304872	Cell Wall and Capsule	- none -	- none -	Putative membrane protein YfjD
fig|6666666.293769.peg.693	484.104	0.798218	0.208458	3.82916	0.00012858	0.00063479	Respiration	- none -	- none -	Inner membrane protein YpjD
fig|6666666.293769.peg.695	175.585	1.4945	0.409028	3.65379	0.000258396	0.00113676	Protein Metabolism	Protein biosynthesis	Ribosome SSU bacterial	SSU ribosomal protein S16p
fig|6666666.293769.peg.696	236.633	2.15781	0.470699	4.58426	4.55589e-06	3.93482e-05	RNA Metabolism	- none -	- none -	16S rRNA processing protein RimM
fig|6666666.293769.peg.697	373.316	1.85188	0.349707	5.29553	1.18672e-07	2.18555e-06	RNA Metabolism	- none -	- none -	tRNA (guanine(37)-N(1))-methyltransferase (EC 2.1.1.228)
fig|6666666.293769.peg.698	541.341	1.84832	0.529244	3.49239	0.000478721	0.00186186	Protein Metabolism	Protein biosynthesis	Ribosome LSU bacterial	LSU ribosomal protein L19p
fig|6666666.293769.peg.699	88.0941	2.03407	0.562611	3.61542	0.00029986	0.00128751	DNA Metabolism	DNA repair	DNA repair, bacterial	Methylated-DNA--protein-cysteine methyltransferase (EC 2.1.1.63)
fig|6666666.293769.peg.70	325.86	0.817362	0.206478	3.95858	7.5396e-05	0.000402934	Cell Wall and Capsule	- none -	- none -	Outer membrane protein assembly factor YaeT
fig|6666666.293769.peg.700	75.4634	0.919438	0.305697	3.00768	0.00263254	0.00794414	DNA Metabolism	- none -	- none -	Site-specific tyrosine recombinase XerD
fig|6666666.293769.peg.704	326.401	0.707847	0.225919	3.13319	0.00172918	0.00556133	Hypothetical proteins	- none -	- none -	hypothetical protein
fig|6666666.293769.peg.706	317.951	2.04782	0.418492	4.89334	9.91381e-07	1.13555e-05	Hypothetical proteins	- none -	- none -	FIG00945414: hypothetical protein
fig|6666666.293769.peg.707	544.321	-0.551142	0.200071	-2.75474	0.00587396	0.0156403	Carbon Metabolism	Organic acids	Glycerate metabolism	Pyruvate kinase (EC 2.7.1.40)
fig|6666666.293769.peg.708	511.354	1.56182	0.539595	2.89442	0.00379855	0.010919	Nitrogen Metabolism	Denitrification	Denitrification	Nitric-oxide reductase subunit C (EC 1.7.99.7)
fig|6666666.293769.peg.710	164.235	1.10401	0.448696	2.46049	0.0138747	0.0323371	Nitrogen Metabolism	Denitrification	Denitrification	Nitric oxide reductase activation protein NorE
fig|6666666.293769.peg.711	33.2215	2.65931	0.716267	3.71274	0.00020503	0.000947476	Hypothetical proteins	- none -	- none -	hypothetical protein
fig|6666666.293769.peg.713	270.368	1.32131	0.30123	4.38639	1.15248e-05	8.44029e-05	Nitrogen Metabolism	Denitrification	Denitrification	Nitric oxide reductase activation protein NorD
fig|6666666.293769.peg.714	148.187	-0.452216	0.187035	-2.41782	0.0156139	0.0356387	Miscellaneous	- none -	- none -	UPF0125 protein RatB
fig|6666666.293769.peg.716	519.575	-0.391398	0.170949	-2.28956	0.0220471	0.0471434	Membrane Transport	- none -	- none -	Sodium-dependent transporter, SNF family
fig|6666666.293769.peg.72	253.777	0.886081	0.202335	4.37929	1.19067e-05	8.66928e-05	Cell Wall and Capsule	- none -	- none -	UDP-3-O-[3-hydroxymyristoyl] glucosamine N-acyltransferase (EC 2.3.1.191)
fig|6666666.293769.peg.726	277.418	-0.609056	0.147014	-4.14283	3.43039e-05	0.000212673	Amino Acids and Derivatives	Lysine, threonine, methionine, and cysteine	Cysteine Biosynthesis	Cysteine synthase B (EC 2.5.1.47)
fig|6666666.293769.peg.727	139.83	0.523075	0.215802	2.42386	0.0153565	0.0351795	Hypothetical proteins	- none -	- none -	hypothetical protein
fig|6666666.293769.peg.729	622.4	-0.73609	0.159196	-4.62379	3.768e-06	3.35415e-05	Virulence, Disease and Defense	- none -	Aerotolerance operon in Bacteroides and potentially orthologous operons in other organisms	MoxR-like ATPase in aerotolerance operon
fig|6666666.293769.peg.730	53.7982	0.895763	0.309899	2.8905	0.00384632	0.0110058	Hypothetical proteins	- none -	- none -	hypothetical protein
fig|6666666.293769.peg.734	58.9493	0.901403	0.332604	2.71014	0.00672557	0.0174502	Hypothetical proteins	- none -	- none -	hypothetical protein
fig|6666666.293769.peg.739	49.9523	1.49515	0.461402	3.24045	0.00119341	0.00407233	Virulence, Disease and Defense	- none -	- none -	Heavy-metal-associated domain (N-terminus) and membrane-bounded cytochrome biogenesis cycZ-like domain, possible membrane copper tolerance protein
fig|6666666.293769.peg.740	54.9319	0.990682	0.297143	3.33402	0.000855995	0.00309526	DNA Metabolism	DNA repair	DNA repair, bacterial	Exodeoxyribonuclease III (EC 3.1.11.2)
fig|6666666.293769.peg.743	87.216	-0.835152	0.221012	-3.77876	0.000157613	0.000757228	Hypothetical proteins	- none -	- none -	hypothetical protein
fig|6666666.293769.peg.744	40.3295	1.67315	0.613205	2.72853	0.00636164	0.0166805	Cell Wall and Capsule	- none -	- none -	YihE protein, required for LPS synthesis
fig|6666666.293769.peg.745	88.0583	1.83551	0.426565	4.303	1.68497e-05	0.000114682	Hypothetical proteins	- none -	- none -	hypothetical protein
fig|6666666.293769.peg.746	158.376	1.38378	0.294243	4.70286	2.56545e-06	2.4401e-05	RNA Metabolism	- none -	- none -	Ribonuclease D (EC 3.1.26.3)
fig|6666666.293769.peg.749	82.792	0.622657	0.271513	2.29328	0.0218317	0.0467893	DNA Metabolism	- none -	- none -	DNA polymerase III delta prime subunit (EC 2.7.7.7)
fig|6666666.293769.peg.75	175.395	1.23344	0.303729	4.06097	4.8869e-05	0.000280601	Cell Wall and Capsule	- none -	- none -	Lipid-A-disaccharide synthase (EC 2.4.1.182)
fig|6666666.293769.peg.751	34.8943	1.35892	0.371113	3.66173	0.00025052	0.00110991	Miscellaneous	- none -	CBSS-323097.3.peg.2594; <br>Cluster containing Alanyl-tRNA synthetase	FIG004453: protein YceG like
fig|6666666.293769.peg.753	75.5126	2.19225	0.337877	6.48832	8.67979e-11	1.61789e-08	Amino Acids and Derivatives	Aromatic amino acids and derivatives	Tryptophan synthesis	Para-aminobenzoate synthase, aminase component (EC 2.6.1.85)
fig|6666666.293769.peg.754	472.277	1.43683	0.289795	4.95809	7.11904e-07	8.65574e-06	Fatty Acids, Lipids, and Isoprenoids	- none -	- none -	3-oxoacyl-[acyl-carrier-protein] synthase, KASII (EC 2.3.1.179)
fig|6666666.293769.peg.755	422.119	1.86273	0.321506	5.79378	6.88208e-09	2.84132e-07	Fatty Acids, Lipids, and Isoprenoids	Fatty acids	Fatty Acid Biosynthesis FASII	Acyl carrier protein
fig|6666666.293769.peg.76	199.757	0.531078	0.183284	2.89756	0.00376076	0.0108269	RNA Metabolism	RNA processing and modification	Ribonuclease H	Ribonuclease HII (EC 3.1.26.4)
fig|6666666.293769.peg.761	218.742	0.588441	0.244906	2.40273	0.0162734	0.0367864	DNA Metabolism	DNA repair	DNA repair, bacterial	DNA repair protein RecN
fig|6666666.293769.peg.77	610.176	0.599103	0.260263	2.30192	0.0213398	0.045866	Phages, Prophages, Transposable elements, Plasmids	Phages, Prophages	Phage replication	DNA polymerase III alpha subunit (EC 2.7.7.7)
fig|6666666.293769.peg.774	34.5209	2.38926	0.616665	3.87448	0.000106852	0.000542493	Hypothetical proteins	- none -	- none -	hypothetical protein
fig|6666666.293769.peg.776	33.8306	2.57426	0.505955	5.08793	3.62e-07	4.90281e-06	Cofactors, Vitamins, Prosthetic Groups, Pigments	- none -	- none -	1,4-dihydroxy-2-naphthoate polyprenyltransferase (EC 2.5.1.74)
fig|6666666.293769.peg.78	83.896	0.885581	0.309945	2.85722	0.0042737	0.0120182	Hypothetical proteins	- none -	- none -	hypothetical protein
fig|6666666.293769.peg.780	1530.45	2.23589	0.543897	4.11086	3.94184e-05	0.000240024	Nitrogen Metabolism	Denitrification	Denitrification	Nitrous-oxide reductase (EC 1.7.99.6)
fig|6666666.293769.peg.786	150.541	0.771197	0.329258	2.34222	0.0191692	0.0420179	Carbon Metabolism	CO2 fixation	CO2 uptake, carboxysome	Rubisco activation protein CbbO
fig|6666666.293769.peg.787	34.7333	2.16312	0.606711	3.56533	0.000363404	0.00148403	Carbon Metabolism	CO2 fixation	CO2 uptake, carboxysome	Rubisco activation protein CbbQ
fig|6666666.293769.peg.796	6032.64	-1.53901	0.557913	-2.75852	0.00580638	0.0154933	Hypothetical proteins	- none -	- none -	hypothetical protein
fig|6666666.293769.peg.798	136.259	1.13428	0.459473	2.46866	0.0135619	0.0317557	Hypothetical proteins	- none -	- none -	hypothetical protein
fig|6666666.293769.peg.80	337.006	0.77894	0.204377	3.8113	0.00013824	0.000674503	Cofactors, Vitamins, Prosthetic Groups, Pigments	Folate and pterines	Folate biosynthesis cluster	tRNA(Ile)-lysidine synthetase (EC 6.3.4.19)
fig|6666666.293769.peg.803	9.59558	2.15513	0.669784	3.21765	0.00129244	0.00435097	Miscellaneous	- none -	- none -	Hypothetical metal-binding enzyme, YcbL homolog
fig|6666666.293769.peg.804	1194.34	1.2195	0.44455	2.74322	0.00608391	0.0161102	Sulfur Metabolism	Electron accepting reactions	Adenylylsulfate reductase	Adenylylsulfate reductase membrane anchor
fig|6666666.293769.peg.805	1071.93	1.10154	0.442488	2.48943	0.0127949	0.0302712	Sulfur Metabolism	Electron accepting reactions	Adenylylsulfate reductase	Adenylylsulfate reductase beta-subunit (EC 1.8.99.2)
fig|6666666.293769.peg.807	59.0619	1.94356	0.511329	3.80099	0.000144121	0.000699566	Hypothetical proteins	- none -	- none -	FIG00909789: hypothetical protein
fig|6666666.293769.peg.808	73.4104	2.08172	0.585157	3.55754	0.000374341	0.00151715	Protein Metabolism	Protein processing and modification	G3E family of P-loop GTPases (metallocenter biosynthesis)	FKBP-type peptidyl-prolyl cis-trans isomerase SlyD (EC 5.2.1.8)
fig|6666666.293769.peg.809	1550.71	1.43347	0.302716	4.73534	2.18683e-06	2.16209e-05	Hypothetical proteins	- none -	- none -	hypothetical protein
fig|6666666.293769.peg.810	44.5573	0.599946	0.241816	2.481	0.0131014	0.0308409	Hypothetical proteins	- none -	- none -	hypothetical protein
fig|6666666.293769.peg.811	62.6309	1.064	0.27109	3.92489	8.67678e-05	0.000455925	Hypothetical proteins	- none -	- none -	hypothetical protein
fig|6666666.293769.peg.812	57.8939	1.62411	0.439126	3.69851	0.000216872	0.000988822	Hypothetical proteins	- none -	- none -	hypothetical protein
fig|6666666.293769.peg.813	33.8432	2.56871	0.494918	5.19017	2.10102e-07	3.3306e-06	Hypothetical proteins	- none -	- none -	hypothetical protein
fig|6666666.293769.peg.814	24.7016	3.00535	0.568793	5.28373	1.26581e-07	2.28386e-06	Miscellaneous	- none -	- none -	Histidine triad (HIT) protein
fig|6666666.293769.peg.815	63.3194	1.2743	0.377667	3.37414	0.000740473	0.00272207	Hypothetical proteins	- none -	- none -	hypothetical protein
fig|6666666.293769.peg.816	433.202	1.07283	0.270205	3.97043	7.17428e-05	0.000385605	Cofactors, Vitamins, Prosthetic Groups, Pigments	- none -	- none -	Phosphomethylpyrimidine synthase ThiC (EC 4.1.99.17)
fig|6666666.293769.peg.818	428.876	-0.696667	0.204809	-3.40154	0.000670061	0.00248022	Protein Metabolism	Protein processing and modification	Protein-L-isoaspartate O-methyltransferase	Protein-L-isoaspartate O-methyltransferase (EC 2.1.1.77)
fig|6666666.293769.peg.819	7.43422	3.2241	0.972006	3.31695	0.000910053	0.00326247	Hypothetical proteins	- none -	- none -	hypothetical protein
fig|6666666.293769.peg.820	48.0381	1.25608	0.458916	2.73706	0.0061991	0.0163668	Cell Wall and Capsule	- none -	- none -	3-deoxy-D-manno-octulosonic acid transferase (EC 2.4.99.12)(EC 2.4.99.13)
fig|6666666.293769.peg.823	376.917	-0.325674	0.137648	-2.36599	0.0179821	0.0399047	Carbon Metabolism	- none -	- none -	ADP-heptose synthase (EC 2.7.-.-) / D-glycero-beta-D-manno-heptose 7-phosphate kinase
fig|6666666.293769.peg.824	333.947	1.62004	0.364735	4.44169	8.92537e-06	6.88554e-05	Protein Metabolism	- none -	- none -	Aspartyl aminopeptidase (EC 3.4.11.21)
fig|6666666.293769.peg.825	96.4624	1.43746	0.382248	3.76054	0.000169545	0.000808352	Hypothetical proteins	- none -	- none -	hypothetical protein
fig|6666666.293769.peg.827	225.762	1.1789	0.228419	5.16112	2.45478e-07	3.63095e-06	Hypothetical proteins	- none -	- none -	hypothetical protein
fig|6666666.293769.peg.829	277.305	-1.36185	0.383554	-3.55062	0.000384329	0.00155261	Hypothetical proteins	- none -	- none -	hypothetical protein
fig|6666666.293769.peg.836	51.0731	1.09094	0.317355	3.43761	0.000586868	0.00220928	Protein Metabolism	Protein processing and modification	Protein-L-isoaspartate O-methyltransferase	Protein-L-isoaspartate O-methyltransferase (EC 2.1.1.77)
fig|6666666.293769.peg.837	122.147	0.817528	0.223133	3.66385	0.00024845	0.00110334	Nucleosides and Nucleotides	- none -	- none -	5&#39;-nucleotidase SurE (EC 3.1.3.5)
fig|6666666.293769.peg.842	94.2557	1.1379	0.348084	3.26904	0.00107914	0.00377497	Carbon Metabolism	- none -	- none -	Carbohydrate kinase, FGGY family
fig|6666666.293769.peg.843	93.6643	1.52592	0.262054	5.82294	5.78228e-09	2.55577e-07	RNA Metabolism	- none -	- none -	NADPH-dependent 7-cyano-7-deazaguanine reductase (EC 1.7.1.13)
fig|6666666.293769.peg.844	338.848	0.52148	0.189184	2.75648	0.00584279	0.0155794	DNA Metabolism	DNA Metabolism - no subcategory	DNA structural proteins, bacterial	Chromosome partition protein smc
fig|6666666.293769.peg.85	150.514	0.528822	0.222965	2.37178	0.0177028	0.0394182	Hypothetical proteins	- none -	- none -	hypothetical protein
fig|6666666.293769.peg.851	1303.23	-0.734302	0.20865	-3.51929	0.000432696	0.00171435	Carbon Metabolism	Polysaccharides	Glycogen metabolism	1,4-alpha-glucan (glycogen) branching enzyme, GH-13-type (EC 2.4.1.18)
fig|6666666.293769.peg.854	446.365	0.549506	0.228459	2.40527	0.0161607	0.0365978	Carbon Metabolism	Polysaccharides	Glycogen metabolism	4-alpha-glucanotransferase (amylomaltase) (EC 2.4.1.25)
fig|6666666.293769.peg.855	91.4648	1.07388	0.32959	3.25822	0.00112115	0.00389293	Carbon Metabolism	Central carbohydrate metabolism	Glycolysis and Gluconeogenesis	Pyruvate,phosphate dikinase (EC 2.7.9.1)
fig|6666666.293769.peg.856	122.517	0.850536	0.311718	2.72855	0.0063614	0.0166805	Carbon Metabolism	Central carbohydrate metabolism	Glycolysis and Gluconeogenesis	Pyruvate,phosphate dikinase (EC 2.7.9.1)
fig|6666666.293769.peg.857	755.148	-1.40482	0.361023	-3.89121	9.97469e-05	0.000513355	Hypothetical proteins	- none -	- none -	hypothetical protein
fig|6666666.293769.peg.859	76.7096	1.23617	0.453851	2.72374	0.00645475	0.0168758	Stress Response	Oxidative stress	Glutathione: Biosynthesis and gamma-glutamyl cycle	Glutamate--cysteine ligase (EC 6.3.2.2)
fig|6666666.293769.peg.860	107.754	0.985747	0.283219	3.48052	0.000500443	0.00193035	Nucleosides and Nucleotides	- none -	- none -	Putative permease often clustered with de novo purine synthesis
fig|6666666.293769.peg.861	141.948	0.98716	0.342973	2.87824	0.00399895	0.0113389	Hypothetical proteins	- none -	- none -	hypothetical protein
fig|6666666.293769.peg.864	76.0079	2.14365	0.368336	5.81981	5.89159e-09	2.5738e-07	Hypothetical proteins	- none -	- none -	hypothetical protein
fig|6666666.293769.peg.868	114.257	2.36511	0.454564	5.20302	1.96075e-07	3.18897e-06	Protein Metabolism	- none -	- none -	Bacterial ribosome SSU maturation protein RimP
fig|6666666.293769.peg.869	659.047	0.882751	0.247512	3.5665	0.000361782	0.00147902	RNA Metabolism	Transcription	Transcription factors bacterial	Transcription termination protein NusA
fig|6666666.293769.peg.870	772.378	0.651996	0.263753	2.47199	0.0134362	0.0315105	Protein Metabolism	- none -	CBSS-138119.3.peg.2719; <br>NusA-TFII Cluster	Translation initiation factor 2
fig|6666666.293769.peg.871	357.347	0.718263	0.283129	2.53688	0.0111846	0.0269882	Protein Metabolism	- none -	CBSS-138119.3.peg.2719; <br>NusA-TFII Cluster	Ribosome-binding factor A
fig|6666666.293769.peg.872	55.5832	2.17082	0.497819	4.36066	1.2967e-05	9.27944e-05	RNA Metabolism	- none -	- none -	tRNA pseudouridine(55) synthase (EC 5.4.99.25)
fig|6666666.293769.peg.873	91.0564	2.65233	0.441638	6.00565	1.90562e-09	1.22222e-07	Protein Metabolism	Protein biosynthesis	Ribosome SSU bacterial	SSU ribosomal protein S15p (S13e)
fig|6666666.293769.peg.874	995.076	1.08788	0.299475	3.63263	0.00028055	0.00121712	RNA Metabolism	RNA processing and modification	Polyadenylation bacterial	Polyribonucleotide nucleotidyltransferase (EC 2.7.7.8)
fig|6666666.293769.peg.877	107.732	1.56493	0.425239	3.68012	0.000233128	0.00104643	Hypothetical proteins	- none -	- none -	hypothetical protein
fig|6666666.293769.peg.878	379.439	1.34008	0.35726	3.75099	0.000176134	0.000836583	Hypothetical proteins	- none -	- none -	hypothetical protein
fig|6666666.293769.peg.879	202.018	2.07887	0.507544	4.09594	4.20467e-05	0.000251945	DNA Metabolism	DNA Metabolism - no subcategory	Restriction-Modification System	Type I restriction-modification system, restriction subunit R (EC 3.1.21.3)
fig|6666666.293769.peg.882	170.559	1.59559	0.479545	3.3273	0.00087692	0.00316179	Hypothetical proteins	- none -	- none -	hypothetical protein
fig|6666666.293769.peg.884	6.2663	1.65074	0.678142	2.43421	0.0149242	0.0343988	Hypothetical proteins	- none -	- none -	hypothetical protein
fig|6666666.293769.peg.898	152.178	1.29426	0.309618	4.18018	2.91284e-05	0.000183925	Hypothetical proteins	- none -	- none -	hypothetical protein
fig|6666666.293769.peg.899	171.355	1.42815	0.348785	4.09464	4.22826e-05	0.000252553	Cell Wall and Capsule	- none -	- none -	UDP-glucose:(heptosyl) LPS alpha1,3-glucosyltransferase WaaG
fig|6666666.293769.peg.90	294.201	0.839011	0.321055	2.61329	0.00896744	0.0223265	DNA Metabolism	DNA repair	DNA repair, bacterial RecFOR pathway	Single-stranded DNA-binding protein
fig|6666666.293769.peg.900	89.7639	1.4751	0.390456	3.7779	0.000158159	0.000758882	Cell Wall and Capsule	- none -	- none -	Lipopolysaccharide core heptosyltransferase I
fig|6666666.293769.peg.901	140.797	1.26613	0.351605	3.601	0.000316992	0.00133364	Cell Wall and Capsule	- none -	- none -	ADP-heptose--lipooligosaccharide heptosyltransferase II
fig|6666666.293769.peg.902	74.3922	2.3205	0.501912	4.62332	3.77643e-06	3.35415e-05	Hypothetical proteins	- none -	- none -	hypothetical protein
fig|6666666.293769.peg.903	247.5	1.29322	0.284125	4.55159	5.32408e-06	4.45491e-05	Carbon Metabolism	Central carbohydrate metabolism	Pyruvate Alanine Serine Interconversions	Branched-chain amino acid aminotransferase (EC 2.6.1.42)
fig|6666666.293769.peg.907	19.5693	4.10741	0.799368	5.13833	2.77191e-07	3.9337e-06	Protein Metabolism	Protein folding	Peptidyl-prolyl cis-trans isomerase	FKBP-type peptidyl-prolyl cis-trans isomerase FklB (EC 5.2.1.8)
fig|6666666.293769.peg.915	169.597	1.44851	0.305816	4.73655	2.17383e-06	2.1549e-05	Carbon Metabolism	- none -	- none -	Glycosyltransferase
fig|6666666.293769.peg.916	158.723	0.829207	0.172226	4.81464	1.47462e-06	1.5606e-05	Hypothetical proteins	- none -	- none -	hypothetical protein
fig|6666666.293769.peg.917	1579.85	0.642667	0.176136	3.64869	0.000263586	0.00115688	Membrane Transport	- none -	- none -	Type I secretion system ATPase
fig|6666666.293769.peg.918	756.963	0.968518	0.296569	3.26574	0.00109177	0.00381207	Membrane Transport	- none -	- none -	Type I secretion membrane fusion protein, HlyD family
fig|6666666.293769.peg.919	732.176	0.567993	0.195964	2.89846	0.00375004	0.0108044	Hypothetical proteins	- none -	- none -	hypothetical protein
fig|6666666.293769.peg.920	557.254	0.941614	0.200918	4.68657	2.77826e-06	2.6292e-05	Carbon Metabolism	- none -	- none -	GDP-mannose 4,6-dehydratase (EC 4.2.1.47)
fig|6666666.293769.peg.922	59.7949	-2.09259	0.491623	-4.2565	2.07655e-05	0.000136153	Hypothetical proteins	- none -	- none -	hypothetical protein
fig|6666666.293769.peg.923	79.1059	-1.54713	0.551377	-2.80594	0.00501695	0.0138086	Hypothetical proteins	- none -	- none -	hypothetical protein
fig|6666666.293769.peg.924	83.1742	-1.67087	0.496477	-3.36546	0.000764174	0.0027928	Hypothetical proteins	- none -	- none -	hypothetical protein
fig|6666666.293769.peg.925	91.0623	-1.94778	0.447314	-4.3544	1.33431e-05	9.53045e-05	Hypothetical proteins	- none -	- none -	hypothetical protein
fig|6666666.293769.peg.927	720.4	-2.04608	0.33119	-6.17796	6.49352e-10	5.80861e-08	Hypothetical proteins	- none -	- none -	hypothetical protein
fig|6666666.293769.peg.93	114.929	1.4286	0.472822	3.02143	0.00251585	0.00765347	Protein Metabolism	Protein biosynthesis	Ribosome LSU bacterial	LSU ribosomal protein L17p
fig|6666666.293769.peg.930	181.761	-2.28636	0.39722	-5.7559	8.61831e-09	3.2379e-07	Hypothetical proteins	- none -	- none -	hypothetical protein
fig|6666666.293769.peg.933	901.132	-2.1727	0.389637	-5.5762	2.45827e-08	6.79852e-07	Hypothetical proteins	- none -	- none -	hypothetical protein
fig|6666666.293769.peg.934	18.1652	2.36351	0.60624	3.89863	9.67366e-05	0.000499917	Hypothetical proteins	- none -	- none -	hypothetical protein
fig|6666666.293769.peg.935	19.4681	1.57242	0.508339	3.09326	0.00197971	0.00622407	Hypothetical proteins	- none -	- none -	hypothetical protein
fig|6666666.293769.peg.937	12.513	-1.31467	0.522738	-2.51498	0.0119041	0.0284321	Hypothetical proteins	- none -	- none -	hypothetical protein
fig|6666666.293769.peg.938	669.92	-0.903106	0.238642	-3.78435	0.000154108	0.000743241	Hypothetical proteins	- none -	- none -	hypothetical protein
fig|6666666.293769.peg.939	196.81	0.733807	0.229071	3.2034	0.00135815	0.00452758	Hypothetical proteins	- none -	- none -	hypothetical protein
fig|6666666.293769.peg.94	483.597	1.56703	0.445334	3.51876	0.000433565	0.00171463	RNA Metabolism	Transcription	RNA polymerase bacterial	DNA-directed RNA polymerase alpha subunit (EC 2.7.7.6)
fig|6666666.293769.peg.940	54.6636	1.05396	0.402186	2.62058	0.00877815	0.0219571	Hypothetical proteins	- none -	- none -	hypothetical protein
fig|6666666.293769.peg.945	9.89267	2.95614	0.760462	3.8873	0.000101366	0.000518263	Hypothetical proteins	- none -	- none -	hypothetical protein
fig|6666666.293769.peg.948	259.242	-2.43409	0.685541	-3.55062	0.000384328	0.00155261	Hypothetical proteins	- none -	- none -	hypothetical protein
fig|6666666.293769.peg.949	482.484	-2.37913	0.585661	-4.0623	4.85919e-05	0.000279571	Hypothetical proteins	- none -	- none -	hypothetical protein
fig|6666666.293769.peg.95	284.604	2.12993	0.413865	5.14644	2.65473e-07	3.81357e-06	Protein Metabolism	Protein biosynthesis	Ribosome SSU bacterial	SSU ribosomal protein S4p (S9e)
fig|6666666.293769.peg.950	450.805	-2.07766	0.583475	-3.56083	0.000369685	0.00149992	Hypothetical proteins	- none -	- none -	hypothetical protein
fig|6666666.293769.peg.951	482.532	-2.00078	0.600954	-3.32934	0.000870528	0.00314478	Hypothetical proteins	- none -	- none -	hypothetical protein
fig|6666666.293769.peg.952	81.0409	-1.94557	0.674438	-2.88473	0.00391746	0.0111584	Hypothetical proteins	- none -	- none -	hypothetical protein
fig|6666666.293769.peg.953	183.552	-1.49314	0.602254	-2.47926	0.0131657	0.0309366	Hypothetical proteins	- none -	- none -	hypothetical protein
fig|6666666.293769.peg.954	67.249	-1.53294	0.633778	-2.41874	0.0155745	0.0355921	Hypothetical proteins	- none -	- none -	hypothetical protein
fig|6666666.293769.peg.959	92.472	1.30089	0.395502	3.2892	0.00100472	0.0035344	Hypothetical proteins	- none -	- none -	hypothetical protein
fig|6666666.293769.peg.96	235.492	2.79031	0.452988	6.1598	7.28376e-10	6.36398e-08	Protein Metabolism	Protein biosynthesis	Ribosome SSU bacterial	SSU ribosomal protein S11p (S14e)
fig|6666666.293769.peg.960	104.353	1.18443	0.359288	3.29662	0.000978553	0.0034673	Hypothetical proteins	- none -	- none -	hypothetical protein
fig|6666666.293769.peg.961	524.015	1.0872	0.23967	4.53621	5.72733e-06	4.75002e-05	Regulation and Cell Signaling	Regulation and Cell signaling - no subcategory	Stringent Response, (p)ppGpp metabolism	Guanosine-3',5'-bis(diphosphate) 3'-pyrophosphohydrolase (EC 3.1.7.2)
fig|6666666.293769.peg.963	138.425	-0.71546	0.287787	-2.48607	0.0129162	0.0304812	Nucleosides and Nucleotides	Purines	Purine conversions	Guanylate kinase (EC 2.7.4.8)
fig|6666666.293769.peg.965	14.8371	2.17704	0.735448	2.96015	0.0030749	0.00915405	Hypothetical proteins	- none -	- none -	hypothetical protein
fig|6666666.293769.peg.97	343.433	1.26456	0.387489	3.26347	0.00110058	0.00383215	Protein Metabolism	Protein biosynthesis	Ribosome SSU bacterial	SSU ribosomal protein S13p (S18e)
fig|6666666.293769.peg.976	8.71274	2.02607	0.893769	2.26689	0.0233972	0.0495789	DNA Metabolism	DNA Metabolism - no subcategory	Restriction-Modification System	Type I restriction-modification system, specificity subunit S (EC 3.1.21.3)
fig|6666666.293769.peg.98	132.589	1.79201	0.55369	3.23649	0.00121009	0.00411803	Protein Metabolism	Protein biosynthesis	Ribosome LSU bacterial	LSU ribosomal protein L36p
fig|6666666.293769.peg.982	190.465	0.954578	0.296126	3.22355	0.00126611	0.00426999	Nucleosides and Nucleotides	Detoxification	Housecleaning nucleoside triphosphate pyrophosphatases	Deoxyuridine 5'-triphosphate nucleotidohydrolase (EC 3.6.1.23)
fig|6666666.293769.peg.985	157.284	1.14589	0.37479	3.05743	0.00223247	0.00688056	Amino Acids and Derivatives	Arginine; urea cycle, polyamines	Arginine Biosynthesis -- gjo	Acetylglutamate kinase (EC 2.7.2.8)
fig|6666666.293769.peg.986	120.046	0.793536	0.302949	2.61937	0.00880918	0.0219908	RNA Metabolism	- none -	- none -	Transcriptional regulator SlmA, TetR family
fig|6666666.293769.peg.99	1005.82	0.815113	0.297799	2.73712	0.00619795	0.0163668	Protein Metabolism	- none -	- none -	Protein translocase subunit SecY
fig|6666666.293769.peg.996	30.0522	1.42911	0.504481	2.83284	0.00461371	0.0128365	RNA Metabolism	- none -	- none -	Ribonuclease T
fig|6666666.293769.peg.997	128.085	1.40539	0.31074	4.52274	6.10437e-06	5.00745e-05	Nucleosides and Nucleotides	- none -	- none -	Dihydroorotase (EC 3.5.2.3)
fig|6666666.293769.peg.999	68.4559	1.36495	0.350949	3.88932	0.000100527	0.00051666	Hypothetical proteins	- none -	- none -	hypothetical protein

## Sheet: A_kojimai_Hydrogen
FeatureID	baseMean	log2FoldChange	lfcSE	stat	pvalue	padj	Category	Subcategory	Subsystem	Function
fig|6666666.293769.peg.1004	105.28	1.02417	0.323606	3.16485	0.00155161	0.0214087	DNA Metabolism	DNA repair	DNA repair, bacterial UmuCD system	Error-prone repair protein UmuD
fig|6666666.293769.peg.1059	301.843	1.24359	0.436586	2.84843	0.00439351	0.0411687	Protein Metabolism	Protein biosynthesis	Ribosome LSU bacterial	LSU ribosomal protein L20p
fig|6666666.293769.peg.1083	15.6873	-1.83372	0.614377	-2.98467	0.00283881	0.0310331	Hypothetical proteins	- none -	- none -	hypothetical protein
fig|6666666.293769.peg.1146	51.0119	1.63343	0.59099	2.76389	0.00571169	0.0485956	Stress Response	- none -	- none -	Peroxiredoxin family protein/glutaredoxin
fig|6666666.293769.peg.1147	693.185	1.85846	0.487346	3.81343	0.000137054	0.00628259	Stress Response	- none -	- none -	Hydrogen peroxide-inducible genes activator => OxyR
fig|6666666.293769.peg.1148	468.504	1.04096	0.289313	3.59805	0.000320606	0.00874898	DNA Metabolism	- none -	- none -	DNA polymerase II (EC 2.7.7.7)
fig|6666666.293769.peg.1155	66.9867	-3.69302	0.953062	-3.8749	0.000106667	0.00552295	Miscellaneous	- none -	- none -	Hemerythrin domain protein
fig|6666666.293769.peg.1163	11.7091	3.24462	1.04536	3.10383	0.00191031	0.0240191	Hypothetical proteins	- none -	- none -	hypothetical protein
fig|6666666.293769.peg.1181	167.082	-1.55964	0.465786	-3.34839	0.000812812	0.0144688	Cell cycle	- none -	- none -	Cell division protein FtsQ
fig|6666666.293769.peg.121	252.562	-1.40875	0.46367	-3.03827	0.00237941	0.0277849	Hypothetical proteins	- none -	- none -	hypothetical protein
fig|6666666.293769.peg.122	1043.2	-0.820907	0.260122	-3.15585	0.00160029	0.021835	Respiration	Electron donating reactions	NADH ubiquinone oxidoreductase	NADH-ubiquinone oxidoreductase chain N (EC 1.6.5.3)
fig|6666666.293769.peg.1221	20.9339	-3.28607	1.08173	-3.03778	0.00238329	0.0277849	Hypothetical proteins	- none -	- none -	hypothetical protein
fig|6666666.293769.peg.1228	99.2662	0.976285	0.337482	2.89285	0.00381764	0.0375467	Cell Wall and Capsule	- none -	- none -	beta-N-acetylglucosaminidase (EC 3.2.1.52)
fig|6666666.293769.peg.123	1134.88	-0.82326	0.218173	-3.77342	0.000161026	0.00659133	Respiration	Electron donating reactions	NADH ubiquinone oxidoreductase	NADH-ubiquinone oxidoreductase chain M (EC 1.6.5.3)
fig|6666666.293769.peg.1238	112.849	1.96149	0.536567	3.65563	0.000256552	0.00777242	Hypothetical proteins	- none -	- none -	hypothetical protein
fig|6666666.293769.peg.1239	7.96647	3.07784	0.898849	3.4242	0.000616621	0.0123537	Hypothetical proteins	- none -	- none -	hypothetical protein
fig|6666666.293769.peg.1242	614.353	1.47912	0.413262	3.57915	0.000344718	0.00900667	Hypothetical proteins	- none -	- none -	hypothetical protein
fig|6666666.293769.peg.125	262.143	-0.787804	0.278101	-2.8328	0.00461427	0.0420929	Respiration	Electron donating reactions	NADH ubiquinone oxidoreductase	NADH-ubiquinone oxidoreductase chain K (EC 1.6.5.3)
fig|6666666.293769.peg.126	723.405	-1.02673	0.25991	-3.95034	7.80405e-05	0.00495692	Respiration	Electron donating reactions	NADH ubiquinone oxidoreductase	NADH-ubiquinone oxidoreductase chain J (EC 1.6.5.3)
fig|6666666.293769.peg.128	917.958	-0.570992	0.186904	-3.055	0.00225058	0.0268321	Respiration	Electron donating reactions	NADH ubiquinone oxidoreductase	NADH-ubiquinone oxidoreductase chain H (EC 1.6.5.3)
fig|6666666.293769.peg.129	2582.31	-0.63048	0.195896	-3.21844	0.00128889	0.0191463	Respiration	Electron donating reactions	NADH ubiquinone oxidoreductase	NADH-ubiquinone oxidoreductase chain G (EC 1.6.5.3)
fig|6666666.293769.peg.130	1310.55	-0.727534	0.251364	-2.89435	0.0037995	0.0375467	Respiration	Electron donating reactions	NADH ubiquinone oxidoreductase	NADH-ubiquinone oxidoreductase chain F (EC 1.6.5.3)
fig|6666666.293769.peg.1306	91.2396	-1.52722	0.481275	-3.17328	0.00150727	0.0209538	Cell Wall and Capsule	- none -	- none -	Uncharacterized membrane protein, YraQ family
fig|6666666.293769.peg.1336	881.747	1.19905	0.414597	2.8921	0.00382677	0.0375467	Protein Metabolism	- none -	- none -	Translation elongation factor G paralog VC2342
fig|6666666.293769.peg.1345	150.208	-1.31312	0.435801	-3.01312	0.00258577	0.0291601	Stress Response	Oxidative stress	Oxidative stress	Transcriptional regulator, Crp/Fnr family
fig|6666666.293769.peg.1352	100.162	-1.5741	0.460896	-3.41531	0.000637097	0.0125755	Hypothetical proteins	- none -	- none -	hypothetical protein
fig|6666666.293769.peg.1368	339.491	-0.961499	0.30802	-3.12155	0.00179902	0.0230927	Membrane Transport	- none -	- none -	ABC transporter, ATP-binding protein (cluster 5, nickel/peptides/opines) / ABC transporter, ATP-binding protein (cluster 5, nickel/peptides/opines)
fig|6666666.293769.peg.1377	41.2764	4.58311	1.59974	2.8649	0.00417141	0.0395051	Nitrogen Metabolism	- none -	- none -	Heme d1 biosynthesis protein NirD / Heme d1 biosynthesis protein NirL
fig|6666666.293769.peg.1415	16.6995	1.99606	0.704104	2.8349	0.00458399	0.0420929	Hypothetical proteins	- none -	- none -	hypothetical protein
fig|6666666.293769.peg.1421	24.5197	-2.89182	0.709105	-4.07813	4.53994e-05	0.00362757	Miscellaneous	- none -	- none -	Esterase YqiA
fig|6666666.293769.peg.1482	731.904	-0.612238	0.183433	-3.33766	0.000844863	0.0148213	Hypothetical proteins	- none -	- none -	hypothetical protein
fig|6666666.293769.peg.1483	107.926	-2.42938	0.778014	-3.12255	0.00179293	0.0230927	Hypothetical proteins	- none -	- none -	hypothetical protein
fig|6666666.293769.peg.1503	21.098	1.86873	0.645392	2.89549	0.00378563	0.0375467	Hypothetical proteins	- none -	- none -	hypothetical protein
fig|6666666.293769.peg.1507	6.84498	3.35511	1.21245	2.7672	0.00565396	0.0483276	Hypothetical proteins	- none -	- none -	hypothetical protein
fig|6666666.293769.peg.1581	158.127	-1.18092	0.316437	-3.73194	0.000190012	0.00696901	Cell cycle	- none -	- none -	Segregation and condensation protein B
fig|6666666.293769.peg.1606	178.705	-0.861744	0.305064	-2.82479	0.0047311	0.0427191	Hypothetical proteins	- none -	- none -	hypothetical protein
fig|6666666.293769.peg.1608	182.125	-1.52141	0.40131	-3.7911	0.00014998	0.0065003	Hypothetical proteins	- none -	- none -	hypothetical protein
fig|6666666.293769.peg.1609	116.868	-1.42303	0.465539	-3.05674	0.00223755	0.0267634	Hypothetical proteins	- none -	- none -	hypothetical protein
fig|6666666.293769.peg.1610	194.971	-1.2732	0.33365	-3.81598	0.000135646	0.00628259	Miscellaneous	- none -	- none -	diguanylate cyclase/phosphodiesterase (GGDEF & EAL domains) with PAS/PAC sensor(s)
fig|6666666.293769.peg.1652	451.083	-0.934483	0.228663	-4.08673	4.37486e-05	0.00359616	DNA Metabolism	DNA repair	DNA repair, bacterial RecFOR pathway	ATP-dependent DNA helicase RecQ
fig|6666666.293769.peg.1669	21.0329	2.30903	0.640208	3.60669	0.000310128	0.00859031	Hypothetical proteins	- none -	- none -	hypothetical protein
fig|6666666.293769.peg.1675	125.925	1.83493	0.566455	3.23933	0.00119812	0.0182391	Cell Wall and Capsule	- none -	- none -	2-polyprenylphenol hydroxylase and related flavodoxin oxidoreductases / CDP-6-deoxy-delta-3,4-glucoseen reductase-like
fig|6666666.293769.peg.1711	266.102	1.82798	0.49564	3.68812	0.000225913	0.00738179	Hypothetical proteins	- none -	- none -	hypothetical protein
fig|6666666.293769.peg.1736	136.965	1.50507	0.541943	2.77716	0.00548356	0.0475328	Hypothetical proteins	- none -	- none -	hypothetical protein
fig|6666666.293769.peg.174	53.3298	-1.78833	0.525724	-3.40165	0.000669812	0.0127854	Hypothetical proteins	- none -	- none -	hypothetical protein
fig|6666666.293769.peg.1778	604.092	1.05681	0.227867	4.63786	3.52039e-06	0.000997624	Stress Response	- none -	- none -	Peroxiredoxin family protein
fig|6666666.293769.peg.1836	120.523	-1.14744	0.328882	-3.48891	0.00048499	0.0113803	Phosphorus Metabolism	Phosphorus Metabolism - no subcategory	Phosphate metabolism	Alkaline phosphatase (EC 3.1.3.1)
fig|6666666.293769.peg.1867	167.009	-2.11103	0.707074	-2.98558	0.00283037	0.031033	DNA Metabolism	- none -	- none -	ATPase involved in DNA repair
fig|6666666.293769.peg.1883	60.3321	0.815004	0.279228	2.91877	0.00351412	0.0361621	Cofactors, Vitamins, Prosthetic Groups, Pigments	- none -	- none -	Thiazole synthase (EC 2.8.1.10)
fig|6666666.293769.peg.1903	210.102	1.85493	0.663585	2.79532	0.00518486	0.0456787	Hypothetical proteins	- none -	- none -	hypothetical protein
fig|6666666.293769.peg.1956	46.7899	2.2211	0.65231	3.40498	0.000661683	0.0127625	Hypothetical proteins	- none -	- none -	hypothetical protein
fig|6666666.293769.peg.1957	36.7654	1.98198	0.682218	2.9052	0.00367015	0.0371452	Hypothetical proteins	- none -	- none -	hypothetical protein
fig|6666666.293769.peg.1960	251.243	1.60873	0.498618	3.22638	0.00125367	0.0188511	Hypothetical proteins	- none -	- none -	hypothetical protein
fig|6666666.293769.peg.1982	172.176	-0.667549	0.235816	-2.83081	0.00464299	0.042234	Hypothetical proteins	- none -	- none -	hypothetical protein
fig|6666666.293769.peg.1987	835.053	1.89575	0.595292	3.18458	0.00144966	0.0206199	Hypothetical proteins	- none -	- none -	hypothetical protein
fig|6666666.293769.peg.1988	361.788	1.90034	0.625237	3.03939	0.00237055	0.0277849	Hypothetical proteins	- none -	- none -	hypothetical protein
fig|6666666.293769.peg.2002	40.3969	-1.74652	0.554416	-3.1502	0.00163158	0.0219312	Hypothetical proteins	- none -	- none -	hypothetical protein
fig|6666666.293769.peg.2032	128.353	-0.827537	0.255843	-3.23454	0.00121838	0.0184712	Hypothetical proteins	- none -	- none -	FIG00536623: hypothetical protein
fig|6666666.293769.peg.2033	526.304	-0.635575	0.178223	-3.56618	0.000362219	0.00933158	Hypothetical proteins	- none -	- none -	hypothetical protein
fig|6666666.293769.peg.2091	239.193	0.730192	0.17686	4.12865	3.64902e-05	0.00344692	Protein Metabolism	- none -	- none -	Zn-dependent protease with chaperone function PA4632
fig|6666666.293769.peg.2118	25.7428	1.67435	0.495111	3.38176	0.000720235	0.013677	Hypothetical proteins	- none -	- none -	hypothetical protein
fig|6666666.293769.peg.2124	820.408	2.09195	0.662445	3.15793	0.00158895	0.021761	Hypothetical proteins	- none -	- none -	hypothetical protein
fig|6666666.293769.peg.2156	1521.36	2.17341	0.558813	3.88934	0.000100518	0.00547049	Hypothetical proteins	- none -	- none -	hypothetical protein
fig|6666666.293769.peg.2157	104.332	2.05099	0.529695	3.87201	0.00010794	0.00552295	Hypothetical proteins	- none -	- none -	hypothetical protein
fig|6666666.293769.peg.2159	324.37	1.58812	0.567978	2.7961	0.00517239	0.0456787	Hypothetical proteins	- none -	- none -	hypothetical protein
fig|6666666.293769.peg.2166	31.1291	-1.78502	0.51308	-3.47902	0.000503253	0.0116479	Hypothetical proteins	- none -	- none -	hypothetical protein
fig|6666666.293769.peg.2172	328.973	1.2684	0.421224	3.01121	0.00260208	0.0291881	Cofactors, Vitamins, Prosthetic Groups, Pigments	Tetrapyrroles	Coenzyme B12 biosynthesis	Adenosylcobinamide-phosphate synthase (EC 6.3.1.10)
fig|6666666.293769.peg.2197	717.758	2.68641	0.852717	3.15041	0.00163041	0.0219312	Hypothetical proteins	- none -	- none -	hypothetical protein
fig|6666666.293769.peg.2207	478.979	3.95307	1.0524	3.75625	0.000172476	0.00690971	Hypothetical proteins	- none -	- none -	hypothetical protein
fig|6666666.293769.peg.2222	14.8336	-3.62897	1.31382	-2.76216	0.00574205	0.0487412	Hypothetical proteins	- none -	- none -	hypothetical protein
fig|6666666.293769.peg.2225	303.804	1.89093	0.588724	3.21191	0.00131856	0.0194766	Hypothetical proteins	- none -	- none -	hypothetical protein
fig|6666666.293769.peg.2238	146.988	1.75787	0.623784	2.81807	0.00483132	0.0432004	Hypothetical proteins	- none -	- none -	hypothetical protein
fig|6666666.293769.peg.2239	90	2.54364	0.899704	2.8272	0.00469571	0.0425812	Hypothetical proteins	- none -	- none -	hypothetical protein
fig|6666666.293769.peg.2250	117.48	2.10668	0.578863	3.63933	0.000273345	0.00786722	Hypothetical proteins	- none -	- none -	hypothetical protein
fig|6666666.293769.peg.2274	166.423	-1.01591	0.276816	-3.66999	0.00024256	0.00763752	Regulation and Cell Signaling	Regulation and Cell signaling - no subcategory	LysR-family proteins in Escherichia coli	Transcriptional activator MetR
fig|6666666.293769.peg.2289	60.7677	-1.50308	0.537987	-2.7939	0.00520767	0.0456787	DNA Metabolism	- none -	- none -	DNA polymerase, beta-like region
fig|6666666.293769.peg.2293	47.8826	-1.24796	0.434743	-2.87058	0.00409716	0.0390662	Motility and Chemotaxis	- none -	- none -	Type IV fimbriae expression regulatory protein PilR
fig|6666666.293769.peg.2305	28.0483	3.04449	0.822799	3.70017	0.000215458	0.00728209	Hypothetical proteins	- none -	- none -	hypothetical protein
fig|6666666.293769.peg.2306	272.784	2.10216	0.556447	3.77783	0.0001582	0.00659133	Hypothetical proteins	- none -	- none -	hypothetical protein
fig|6666666.293769.peg.2307	113.25	2.32781	0.430785	5.40366	6.52955e-08	8.01829e-05	Hypothetical proteins	- none -	- none -	hypothetical protein
fig|6666666.293769.peg.2309	475.714	1.67993	0.50234	3.34421	0.00082518	0.0145941	Hypothetical proteins	- none -	- none -	hypothetical protein
fig|6666666.293769.peg.2310	169.575	1.89827	0.450392	4.2147	2.50106e-05	0.00322028	Hypothetical proteins	- none -	- none -	hypothetical protein
fig|6666666.293769.peg.2314	95.2878	1.30109	0.468912	2.7747	0.00552532	0.047559	Hypothetical proteins	- none -	- none -	hypothetical protein
fig|6666666.293769.peg.2316	84.7789	2.37623	0.64045	3.71024	0.00020706	0.00717349	Hypothetical proteins	- none -	- none -	hypothetical protein
fig|6666666.293769.peg.2322	187.001	1.92286	0.513741	3.74287	0.000181933	0.00690971	Hypothetical proteins	- none -	- none -	hypothetical protein
fig|6666666.293769.peg.2323	35.9255	2.21784	0.601106	3.6896	0.000224608	0.00738179	Hypothetical proteins	- none -	- none -	hypothetical protein
fig|6666666.293769.peg.2324	100.055	2.19629	0.530101	4.14315	3.42562e-05	0.00332104	Hypothetical proteins	- none -	- none -	hypothetical protein
fig|6666666.293769.peg.2327	153.169	1.90327	0.552423	3.44531	0.000570411	0.0120201	Hypothetical proteins	- none -	- none -	hypothetical protein
fig|6666666.293769.peg.2331	375.581	-0.920318	0.319826	-2.87756	0.00400768	0.0384486	Hypothetical proteins	- none -	- none -	hypothetical protein
fig|6666666.293769.peg.2336	1373.31	1.25241	0.36699	3.41266	0.000643321	0.0125755	Protein Metabolism	Protein biosynthesis	Translation elongation factors bacterial	Translation elongation factor Tu
fig|6666666.293769.peg.2338	306.304	1.78864	0.594941	3.00641	0.0026435	0.0294219	Protein Metabolism	Protein biosynthesis	Ribosome SSU bacterial	SSU ribosomal protein S7p (S5e)
fig|6666666.293769.peg.2340	208.101	3.50257	0.708996	4.94018	7.80508e-07	0.000476371	Hypothetical proteins	- none -	- none -	hypothetical protein
fig|6666666.293769.peg.2342	52.5929	2.74695	0.600255	4.57631	4.73254e-06	0.00124534	Hypothetical proteins	- none -	- none -	hypothetical protein
fig|6666666.293769.peg.236	61.3437	-2.04634	0.668878	-3.05937	0.00221805	0.0267036	Hypothetical proteins	- none -	- none -	hypothetical protein
fig|6666666.293769.peg.237	38.1369	-2.88513	0.829626	-3.47762	0.000505879	0.0116479	Hypothetical proteins	- none -	- none -	hypothetical protein
fig|6666666.293769.peg.2379	183.895	1.73179	0.520268	3.32866	0.000872661	0.0150941	Hypothetical proteins	- none -	- none -	hypothetical protein
fig|6666666.293769.peg.2382	735.676	1.48526	0.454793	3.26579	0.0010916	0.0170401	Hypothetical proteins	- none -	- none -	hypothetical protein
fig|6666666.293769.peg.2383	185.125	1.50454	0.543687	2.7673	0.00565232	0.0483276	Hypothetical proteins	- none -	- none -	hypothetical protein
fig|6666666.293769.peg.2384	243.452	1.82944	0.517496	3.53518	0.000407504	0.0102125	Hypothetical proteins	- none -	- none -	hypothetical protein
fig|6666666.293769.peg.2386	7.55826	2.22324	0.738855	3.00904	0.00262078	0.0292574	Hypothetical proteins	- none -	- none -	hypothetical protein
fig|6666666.293769.peg.2412	405.943	-0.930932	0.304152	-3.06074	0.00220788	0.0266683	Nitrogen Metabolism	- none -	- none -	PTS IIA-like nitrogen-regulatory protein PtsN
fig|6666666.293769.peg.2424	648.896	2.00494	0.694609	2.88643	0.00389634	0.0378507	Hypothetical proteins	- none -	- none -	hypothetical protein
fig|6666666.293769.peg.2425	334.321	2.18517	0.662288	3.29942	0.000968847	0.0156656	Phages, Prophages, Transposable elements, Plasmids	- none -	- none -	Mobile element protein
fig|6666666.293769.peg.2430	534.033	1.7423	0.502814	3.46509	0.00053005	0.0119108	Hypothetical proteins	- none -	- none -	hypothetical protein
fig|6666666.293769.peg.2438	26.3281	-1.96466	0.483621	-4.0624	4.85716e-05	0.00362757	Fatty Acids, Lipids, and Isoprenoids	- none -	- none -	Squalene/phytoene desaturase HopC
fig|6666666.293769.peg.2451	674.942	3.47255	0.890371	3.90012	9.61458e-05	0.00547049	Hypothetical proteins	- none -	- none -	hypothetical protein
fig|6666666.293769.peg.2488	210.776	2.21403	0.529221	4.18357	2.86965e-05	0.00330346	Hypothetical proteins	- none -	- none -	hypothetical protein
fig|6666666.293769.peg.2492	438.622	1.90454	0.48982	3.88824	0.000100975	0.00547049	Hypothetical proteins	- none -	- none -	hypothetical protein
fig|6666666.293769.peg.2494	42.4146	2.28472	0.74555	3.06448	0.00218048	0.026427	Hypothetical proteins	- none -	- none -	hypothetical protein
fig|6666666.293769.peg.2498	177.578	-0.995637	0.26719	-3.72632	0.000194294	0.00696901	DNA Metabolism	DNA repair	DNA repair, bacterial	DNA-cytosine methyltransferase (EC 2.1.1.37)
fig|6666666.293769.peg.2499	130.514	-1.52288	0.496951	-3.06445	0.00218073	0.026427	Hypothetical proteins	- none -	- none -	hypothetical protein
fig|6666666.293769.peg.2504	25.5273	2.25672	0.812185	2.77858	0.00545968	0.0474374	Hypothetical proteins	- none -	- none -	hypothetical protein
fig|6666666.293769.peg.2535	271.486	1.28793	0.388389	3.31607	0.000912926	0.0153476	Hypothetical proteins	- none -	- none -	hypothetical protein
fig|6666666.293769.peg.2536	118.571	1.9221	0.559474	3.43556	0.00059134	0.0121028	Hypothetical proteins	- none -	- none -	hypothetical protein
fig|6666666.293769.peg.2562	47.4256	-1.77325	0.609395	-2.90985	0.00361598	0.0367991	Miscellaneous	- none -	- none -	diguanylate cyclase/phosphodiesterase (GGDEF & EAL domains) with PAS/PAC sensor(s)
fig|6666666.293769.peg.2573	18.1941	3.35703	0.875664	3.8337	0.000126231	0.00603942	Hypothetical proteins	- none -	- none -	hypothetical protein
fig|6666666.293769.peg.2601	338.05	1.61582	0.561082	2.87982	0.00397897	0.0382729	Hypothetical proteins	- none -	- none -	hypothetical protein
fig|6666666.293769.peg.2640	73.7028	2.29504	0.619224	3.70631	0.000210298	0.00717349	Hypothetical proteins	- none -	- none -	hypothetical protein
fig|6666666.293769.peg.2643	121.939	1.93443	0.444177	4.35508	1.33021e-05	0.00245024	Hypothetical proteins	- none -	- none -	hypothetical protein
fig|6666666.293769.peg.2645	25.0695	1.95725	0.566931	3.45235	0.000555718	0.0120201	Hypothetical proteins	- none -	- none -	hypothetical protein
fig|6666666.293769.peg.2646	202.911	1.94185	0.579405	3.35146	0.000803872	0.0144513	Hypothetical proteins	- none -	- none -	hypothetical protein
fig|6666666.293769.peg.2652	48.0578	-1.47177	0.508425	-2.89476	0.0037945	0.0375467	Phosphorus Metabolism	Phosphorus Metabolism - no subcategory	Phosphate metabolism	Sodium-dependent phosphate transporter
fig|6666666.293769.peg.2655	46.675	2.21971	0.574176	3.8659	0.000110678	0.00558545	Hypothetical proteins	- none -	- none -	hypothetical protein
fig|6666666.293769.peg.2657	706.428	1.46089	0.467352	3.12589	0.00177267	0.0230927	Hypothetical proteins	- none -	- none -	hypothetical protein
fig|6666666.293769.peg.2660	71.1187	-1.65081	0.477907	-3.45424	0.000551842	0.0120201	Hypothetical proteins	- none -	- none -	hypothetical protein
fig|6666666.293769.peg.2685	2398.21	1.49269	0.458086	3.25854	0.00111985	0.0174074	Hypothetical proteins	- none -	- none -	hypothetical protein
fig|6666666.293769.peg.2704	31.2057	2.99342	0.778433	3.84545	0.000120332	0.0059906	Hypothetical proteins	- none -	- none -	hypothetical protein
fig|6666666.293769.peg.2705	132.429	2.35547	0.601396	3.91666	8.97832e-05	0.00533486	Hypothetical proteins	- none -	- none -	hypothetical protein
fig|6666666.293769.peg.2718	94.3038	-1.10481	0.302321	-3.65441	0.000257771	0.00777242	Hypothetical proteins	- none -	- none -	hypothetical protein
fig|6666666.293769.peg.2721	264.515	1.71933	0.601775	2.8571	0.00427525	0.0403847	Hypothetical proteins	- none -	- none -	hypothetical protein
fig|6666666.293769.peg.2749	35.5516	-2.44461	0.817356	-2.99087	0.0027818	0.030744	Hypothetical proteins	- none -	- none -	hypothetical protein
fig|6666666.293769.peg.2755	1580.98	1.85806	0.479259	3.87694	0.000105778	0.00552295	Hypothetical proteins	- none -	- none -	hypothetical protein
fig|6666666.293769.peg.2766	145.011	1.43145	0.293033	4.88497	1.03446e-06	0.000476371	Cofactors, Vitamins, Prosthetic Groups, Pigments	Folate and pterines	Folate Biosynthesis	2-amino-4-hydroxy-6-hydroxymethyldihydropteridine pyrophosphokinase (EC 2.7.6.3)
fig|6666666.293769.peg.2769	334.626	1.03838	0.368343	2.81905	0.00481658	0.0431734	Hypothetical proteins	- none -	- none -	hypothetical protein
fig|6666666.293769.peg.2771	1428.63	2.18521	0.50552	4.32269	1.54136e-05	0.00252089	Hypothetical proteins	- none -	- none -	hypothetical protein
fig|6666666.293769.peg.2773	1097.52	1.74797	0.507917	3.44144	0.000578617	0.0120779	Hypothetical proteins	- none -	- none -	hypothetical protein
fig|6666666.293769.peg.2774	411.89	1.58266	0.460448	3.43721	0.000587734	0.0120962	Respiration	- none -	- none -	2-oxoglutarate dehydrogenase E1 component (EC 1.2.4.2)
fig|6666666.293769.peg.2775	135.397	1.28448	0.437413	2.93654	0.00331899	0.0345399	Hypothetical proteins	- none -	- none -	hypothetical protein
fig|6666666.293769.peg.2776	2720.17	1.80168	0.488974	3.68461	0.000229052	0.007402	Hypothetical proteins	- none -	- none -	hypothetical protein
fig|6666666.293769.peg.2804	50.1183	2.75297	0.663782	4.1474	3.36276e-05	0.00332104	Hypothetical proteins	- none -	- none -	hypothetical protein
fig|6666666.293769.peg.2809	98.0047	-1.45124	0.43303	-3.35136	0.000804159	0.0144513	Hypothetical proteins	- none -	- none -	hypothetical protein
fig|6666666.293769.peg.2810	168.718	-0.655567	0.220459	-2.97365	0.00294284	0.0319806	Hypothetical proteins	- none -	- none -	hypothetical protein
fig|6666666.293769.peg.2817	28.2844	-1.81034	0.631312	-2.86758	0.00413627	0.0392732	DNA Metabolism	DNA repair	DNA repair, bacterial	Exonuclease SbcC
fig|6666666.293769.peg.2823	168.406	1.91239	0.615488	3.10712	0.00188921	0.0238351	Hypothetical proteins	- none -	- none -	hypothetical protein
fig|6666666.293769.peg.2827	156.846	-1.46874	0.417298	-3.51964	0.000432139	0.0104167	Hypothetical proteins	- none -	- none -	hypothetical protein
fig|6666666.293769.peg.2832	338.762	1.73399	0.524395	3.30665	0.000944189	0.0153911	Hypothetical proteins	- none -	- none -	hypothetical protein
fig|6666666.293769.peg.2835	1823.77	1.71587	0.557336	3.0787	0.00207907	0.0256164	Hypothetical proteins	- none -	- none -	hypothetical protein
fig|6666666.293769.peg.2836	328.837	1.59718	0.462673	3.45207	0.000556303	0.0120201	Hypothetical proteins	- none -	- none -	hypothetical protein
fig|6666666.293769.peg.2849	21.9169	2.04577	0.738031	2.77193	0.00557251	0.0478534	Hypothetical proteins	- none -	- none -	hypothetical protein
fig|6666666.293769.peg.2850	743.354	2.32594	0.496358	4.68602	2.78575e-06	0.000855226	Hypothetical proteins	- none -	- none -	hypothetical protein
fig|6666666.293769.peg.2851	687.535	2.10376	0.487197	4.31809	1.57384e-05	0.00252089	Hypothetical proteins	- none -	- none -	hypothetical protein
fig|6666666.293769.peg.2853	13.3656	5.96332	1.68989	3.52881	0.000417435	0.0102522	Hypothetical proteins	- none -	- none -	hypothetical protein
fig|6666666.293769.peg.2894	54.7422	2.661	0.732673	3.6319	0.000281337	0.00803293	Hypothetical proteins	- none -	- none -	hypothetical protein
fig|6666666.293769.peg.2901	169.672	2.23087	0.673818	3.31079	0.00093034	0.0153716	Hypothetical proteins	- none -	- none -	hypothetical protein
fig|6666666.293769.peg.2902	134.835	2.05539	0.740638	2.77516	0.0055175	0.047559	Hypothetical proteins	- none -	- none -	hypothetical protein
fig|6666666.293769.peg.2909	24.2216	2.42105	0.824119	2.93774	0.00330615	0.0345038	Hypothetical proteins	- none -	- none -	hypothetical protein
fig|6666666.293769.peg.2911	117.039	2.65544	0.653589	4.06286	4.84746e-05	0.00362757	Hypothetical proteins	- none -	- none -	hypothetical protein
fig|6666666.293769.peg.2912	732.382	1.70058	0.4817	3.53037	0.000414979	0.0102522	Hypothetical proteins	- none -	- none -	hypothetical protein
fig|6666666.293769.peg.2913	32.66	2.37271	0.586345	4.04661	5.19646e-05	0.00368149	Hypothetical proteins	- none -	- none -	hypothetical protein
fig|6666666.293769.peg.2918	284.438	1.57314	0.540447	2.91082	0.00360482	0.0367991	Hypothetical proteins	- none -	- none -	hypothetical protein
fig|6666666.293769.peg.2919	167.525	2.02794	0.589887	3.43785	0.000586357	0.0120962	Hypothetical proteins	- none -	- none -	hypothetical protein
fig|6666666.293769.peg.2920	353.328	2.15012	0.65261	3.29464	0.000985468	0.0157636	Hypothetical proteins	- none -	- none -	hypothetical protein
fig|6666666.293769.peg.2939	131.746	1.83474	0.622507	2.94734	0.00320523	0.0339312	Hypothetical proteins	- none -	- none -	hypothetical protein
fig|6666666.293769.peg.2941	9.14642	4.5511	1.54827	2.93947	0.00328778	0.0344096	Hypothetical proteins	- none -	- none -	hypothetical protein
fig|6666666.293769.peg.2943	1601.25	2.07334	0.580582	3.57114	0.000355433	0.00922124	Hypothetical proteins	- none -	- none -	hypothetical protein
fig|6666666.293769.peg.2944	537.409	1.95447	0.530018	3.68755	0.000226423	0.00738179	Hypothetical proteins	- none -	- none -	hypothetical protein
fig|6666666.293769.peg.2945	356.452	2.13886	0.584692	3.65809	0.000254099	0.00777242	Hypothetical proteins	- none -	- none -	hypothetical protein
fig|6666666.293769.peg.2952	885.994	1.69433	0.496808	3.41044	0.000648574	0.0125755	Hypothetical proteins	- none -	- none -	hypothetical protein
fig|6666666.293769.peg.2976	1102.23	3.07621	0.98878	3.11112	0.00186382	0.0235956	Hypothetical proteins	- none -	- none -	hypothetical protein
fig|6666666.293769.peg.2989	233.153	-1.32962	0.389834	-3.41075	0.000647845	0.0125755	Hypothetical proteins	- none -	- none -	hypothetical protein
fig|6666666.293769.peg.299	135.698	-0.764733	0.272344	-2.80796	0.00498558	0.0444719	Hypothetical proteins	- none -	- none -	hypothetical protein
fig|6666666.293769.peg.3001	143.479	1.90753	0.509226	3.74594	0.000179722	0.00690971	Hypothetical proteins	- none -	- none -	hypothetical protein
fig|6666666.293769.peg.3005	82.1662	1.66062	0.551185	3.01282	0.00258831	0.0291601	Hypothetical proteins	- none -	- none -	hypothetical protein
fig|6666666.293769.peg.3006	461.769	1.78948	0.436725	4.09751	4.17627e-05	0.00357799	Hypothetical proteins	- none -	- none -	hypothetical protein
fig|6666666.293769.peg.3007	10.8204	2.10202	0.742062	2.83267	0.00461605	0.0420929	Hypothetical proteins	- none -	- none -	hypothetical protein
fig|6666666.293769.peg.3010	267.502	1.59266	0.482738	3.29922	0.00096953	0.0156656	Hypothetical proteins	- none -	- none -	hypothetical protein
fig|6666666.293769.peg.3011	65.5471	1.48782	0.532489	2.79408	0.00520474	0.0456787	Hypothetical proteins	- none -	- none -	hypothetical protein
fig|6666666.293769.peg.3016	17.4087	1.842	0.646825	2.84775	0.00440295	0.0411687	Hypothetical proteins	- none -	- none -	hypothetical protein
fig|6666666.293769.peg.3017	40.2971	2.60227	0.771228	3.37419	0.000740326	0.0137456	Hypothetical proteins	- none -	- none -	hypothetical protein
fig|6666666.293769.peg.3049	66.3422	-1.24444	0.43023	-2.8925	0.00382185	0.0375467	Hypothetical proteins	- none -	- none -	hypothetical protein
fig|6666666.293769.peg.3059	384.665	1.42807	0.487991	2.92643	0.00342876	0.0354819	Protein Metabolism	Protein biosynthesis	Ribosome SSU bacterial	SSU ribosomal protein S9p (S16e)
fig|6666666.293769.peg.3064	65.7019	1.5278	0.527631	2.89559	0.00378452	0.0375467	Hypothetical proteins	- none -	- none -	hypothetical protein
fig|6666666.293769.peg.3073	85.7992	1.51396	0.499549	3.03065	0.00244024	0.0281684	Hypothetical proteins	- none -	- none -	hypothetical protein
fig|6666666.293769.peg.3076	9.7981	2.97557	1.0469	2.84227	0.00447941	0.0417776	Hypothetical proteins	- none -	- none -	hypothetical protein
fig|6666666.293769.peg.3079	2353.98	2.06947	0.552255	3.74731	0.000178744	0.00690971	Hypothetical proteins	- none -	- none -	hypothetical protein
fig|6666666.293769.peg.3080	397.673	2.30368	0.517481	4.45171	8.51883e-06	0.00174739	Hypothetical proteins	- none -	- none -	hypothetical protein
fig|6666666.293769.peg.3110	248.679	1.61907	0.532231	3.04204	0.00234977	0.0277849	Hypothetical proteins	- none -	- none -	hypothetical protein
fig|6666666.293769.peg.3113	818.854	1.6976	0.491039	3.45715	0.00054592	0.0120201	Hypothetical proteins	- none -	- none -	hypothetical protein
fig|6666666.293769.peg.3121	807.28	2.37322	0.542506	4.37455	1.21685e-05	0.0023594	Hypothetical proteins	- none -	- none -	hypothetical protein
fig|6666666.293769.peg.3124	451.561	1.83489	0.478142	3.83754	0.000124274	0.00603942	Hypothetical proteins	- none -	- none -	hypothetical protein
fig|6666666.293769.peg.3126	75.0181	2.58276	0.822465	3.14027	0.00168791	0.0222877	Hypothetical proteins	- none -	- none -	hypothetical protein
fig|6666666.293769.peg.3131	444.906	1.76302	0.534645	3.29756	0.000975293	0.0156899	Hypothetical proteins	- none -	- none -	hypothetical protein
fig|6666666.293769.peg.3135	26.014	1.85049	0.651942	2.83843	0.00453365	0.0418595	Hypothetical proteins	- none -	- none -	hypothetical protein
fig|6666666.293769.peg.3138	645.152	1.72358	0.500945	3.44066	0.000580288	0.0120779	Hypothetical proteins	- none -	- none -	hypothetical protein
fig|6666666.293769.peg.3151	47.6029	1.68443	0.564673	2.98303	0.00285411	0.0311082	Hypothetical proteins	- none -	- none -	hypothetical protein
fig|6666666.293769.peg.3152	59.9264	1.95367	0.615616	3.17352	0.00150603	0.0209538	Hypothetical proteins	- none -	- none -	hypothetical protein
fig|6666666.293769.peg.3161	358.386	1.92908	0.519194	3.71553	0.000202781	0.0071147	Hypothetical proteins	- none -	- none -	hypothetical protein
fig|6666666.293769.peg.3163	99.6345	2.48841	0.559039	4.45124	8.53775e-06	0.00174739	Hypothetical proteins	- none -	- none -	hypothetical protein
fig|6666666.293769.peg.3181	914.087	1.5925	0.466666	3.4125	0.00064371	0.0125755	Hypothetical proteins	- none -	- none -	hypothetical protein
fig|6666666.293769.peg.3182	134.246	1.70401	0.562361	3.0301	0.00244469	0.0281684	Hypothetical proteins	- none -	- none -	hypothetical protein
fig|6666666.293769.peg.3184	131.341	1.48741	0.527516	2.81964	0.00480773	0.0431734	Hypothetical proteins	- none -	- none -	hypothetical protein
fig|6666666.293769.peg.3188	134.848	-1.29757	0.415287	-3.12452	0.00178096	0.0230927	Hypothetical proteins	- none -	- none -	hypothetical protein
fig|6666666.293769.peg.3189	93.3949	-1.42388	0.45423	-3.13473	0.00172015	0.0225518	Hypothetical proteins	- none -	- none -	hypothetical protein
fig|6666666.293769.peg.319	3.39143	-4.48552	1.29588	-3.46137	0.000537432	NA	RNA Metabolism	- none -	- none -	Transcriptional regulatory protein PhoP
fig|6666666.293769.peg.3191	259.101	2.43962	0.498192	4.89693	9.73437e-07	0.000476371	Hypothetical proteins	- none -	- none -	hypothetical protein
fig|6666666.293769.peg.3211	49.8344	2.43201	0.501254	4.85186	1.22311e-06	0.000500662	Hypothetical proteins	- none -	- none -	hypothetical protein
fig|6666666.293769.peg.3218	146.878	2.32917	0.70424	3.30735	0.000941834	0.0153911	Hypothetical proteins	- none -	- none -	hypothetical protein
fig|6666666.293769.peg.3220	297.629	2.15168	0.565808	3.80284	0.000143048	0.00628259	Protein Metabolism	Protein biosynthesis	Ribosome LSU bacterial	LSU ribosomal protein L31p
fig|6666666.293769.peg.3224	391.911	2.19166	0.511966	4.28088	1.86159e-05	0.00263773	Hypothetical proteins	- none -	- none -	hypothetical protein
fig|6666666.293769.peg.3225	117.889	2.05333	0.586978	3.49814	0.000468521	0.0110643	Hypothetical proteins	- none -	- none -	hypothetical protein
fig|6666666.293769.peg.3227	103753	1.39814	0.498286	2.80589	0.0050178	0.0446511	Hypothetical proteins	- none -	- none -	hypothetical protein
fig|6666666.293769.peg.3229	25.5098	2.88929	0.916029	3.15414	0.00160972	0.0218826	Hypothetical proteins	- none -	- none -	hypothetical protein
fig|6666666.293769.peg.3230	2294.43	1.84306	0.600368	3.06989	0.00214141	0.0262209	Hypothetical proteins	- none -	- none -	hypothetical protein
fig|6666666.293769.peg.3250	55.3059	1.81146	0.616035	2.94052	0.00327662	0.0343905	Hypothetical proteins	- none -	- none -	hypothetical protein
fig|6666666.293769.peg.3254	1478.17	1.73307	0.414949	4.17659	2.95913e-05	0.00330346	Hypothetical proteins	- none -	- none -	hypothetical protein
fig|6666666.293769.peg.3272	16.4614	-2.43145	0.763308	-3.1854	0.00144552	0.0206199	Hypothetical proteins	- none -	- none -	hypothetical protein
fig|6666666.293769.peg.3278	31.4958	2.21669	0.769629	2.88021	0.00397408	0.0382729	Hypothetical proteins	- none -	- none -	hypothetical protein
fig|6666666.293769.peg.3299	280.984	1.62047	0.469021	3.45501	0.000550282	0.0120201	Hypothetical proteins	- none -	- none -	hypothetical protein
fig|6666666.293769.peg.3300	380.541	1.52604	0.44282	3.44619	0.00056856	0.0120201	Hypothetical proteins	- none -	- none -	hypothetical protein
fig|6666666.293769.peg.3303	22.6564	2.09226	0.679583	3.07874	0.0020788	0.0256164	Hypothetical proteins	- none -	- none -	hypothetical protein
fig|6666666.293769.peg.3304	49.7661	1.57425	0.55448	2.83914	0.00452347	0.0418595	Hypothetical proteins	- none -	- none -	hypothetical protein
fig|6666666.293769.peg.3305	87.9718	1.93472	0.638805	3.02866	0.00245641	0.0281914	Hypothetical proteins	- none -	- none -	hypothetical protein
fig|6666666.293769.peg.3315	648.484	2.79572	0.503947	5.54765	2.89536e-08	7.55556e-05	Hypothetical proteins	- none -	- none -	hypothetical protein
fig|6666666.293769.peg.3316	28.8881	2.13965	0.583502	3.66692	0.000245491	0.0076643	Hypothetical proteins	- none -	- none -	hypothetical protein
fig|6666666.293769.peg.3319	261.622	1.86386	0.537912	3.465	0.00053023	0.0119108	Hypothetical proteins	- none -	- none -	hypothetical protein
fig|6666666.293769.peg.3322	437.281	2.17846	0.675122	3.22676	0.00125198	0.0188511	Hypothetical proteins	- none -	- none -	hypothetical protein
fig|6666666.293769.peg.3325	465.65	1.56584	0.471389	3.32176	0.000894505	0.0153272	Hypothetical proteins	- none -	- none -	hypothetical protein
fig|6666666.293769.peg.3330	194.339	2.18432	0.687051	3.17926	0.00147651	0.0207612	Hypothetical proteins	- none -	- none -	hypothetical protein
fig|6666666.293769.peg.3342	95.0345	2.05217	0.493875	4.15524	3.24939e-05	0.00332104	Hypothetical proteins	- none -	- none -	hypothetical protein
fig|6666666.293769.peg.3343	495.206	1.76443	0.430385	4.09966	4.1375e-05	0.00357799	Hypothetical proteins	- none -	- none -	hypothetical protein
fig|6666666.293769.peg.3345	901.668	2.15546	0.534116	4.03557	5.44695e-05	0.00378614	Hypothetical proteins	- none -	- none -	hypothetical protein
fig|6666666.293769.peg.3352	66.1866	1.80131	0.634279	2.83994	0.00451224	0.0418595	Hypothetical proteins	- none -	- none -	hypothetical protein
fig|6666666.293769.peg.3356	3296.67	1.375	0.460247	2.98753	0.00281246	0.0309287	Hypothetical proteins	- none -	- none -	hypothetical protein
fig|6666666.293769.peg.3364	1581.43	1.64392	0.487321	3.37339	0.0007425	0.0137456	Hypothetical proteins	- none -	- none -	hypothetical protein
fig|6666666.293769.peg.3365	159.818	1.73702	0.456572	3.80449	0.000142094	0.00628259	Hypothetical proteins	- none -	- none -	hypothetical protein
fig|6666666.293769.peg.3369	110.867	1.51966	0.486642	3.12276	0.00179166	0.0230927	Hypothetical proteins	- none -	- none -	hypothetical protein
fig|6666666.293769.peg.3375	43.0694	1.3063	0.451259	2.8948	0.00379404	0.0375467	Hypothetical proteins	- none -	- none -	hypothetical protein
fig|6666666.293769.peg.3381	87.8997	1.97019	0.615199	3.20253	0.00136227	0.0197686	Hypothetical proteins	- none -	- none -	hypothetical protein
fig|6666666.293769.peg.3389	193.938	1.97373	0.50645	3.8972	9.73126e-05	0.00547049	Hypothetical proteins	- none -	- none -	hypothetical protein
fig|6666666.293769.peg.3393	820.33	1.36276	0.458976	2.96913	0.00298641	0.0323586	Hypothetical proteins	- none -	- none -	hypothetical protein
fig|6666666.293769.peg.3409	262.053	1.55991	0.470566	3.31497	0.000916521	0.0153476	Hypothetical proteins	- none -	- none -	hypothetical protein
fig|6666666.293769.peg.3425	579.127	1.53806	0.514354	2.99027	0.00278732	0.030744	Hypothetical proteins	- none -	- none -	hypothetical protein
fig|6666666.293769.peg.3435	42.5375	2.42183	0.76247	3.17629	0.0014917	0.0208952	Hypothetical proteins	- none -	- none -	hypothetical protein
fig|6666666.293769.peg.3442	74.4727	3.5642	0.977699	3.6455	0.000266873	0.00777242	Hypothetical proteins	- none -	- none -	hypothetical protein
fig|6666666.293769.peg.3443	203.199	1.74981	0.496453	3.52462	0.000424099	0.0103469	Hypothetical proteins	- none -	- none -	hypothetical protein
fig|6666666.293769.peg.3446	278.898	1.561	0.515206	3.02985	0.00244676	0.0281684	Hypothetical proteins	- none -	- none -	hypothetical protein
fig|6666666.293769.peg.3448	27.4946	2.17362	0.721971	3.01068	0.00260665	0.0291881	Hypothetical proteins	- none -	- none -	hypothetical protein
fig|6666666.293769.peg.3466	47.3368	1.78106	0.490656	3.62996	0.000283464	0.00803293	Hypothetical proteins	- none -	- none -	hypothetical protein
fig|6666666.293769.peg.3468	183.879	1.53221	0.506668	3.02409	0.00249385	0.028381	Hypothetical proteins	- none -	- none -	hypothetical protein
fig|6666666.293769.peg.3487	82.2683	2.35049	0.59899	3.92409	8.7058e-05	0.00525773	Hypothetical proteins	- none -	- none -	hypothetical protein
fig|6666666.293769.peg.3499	435.889	1.92686	0.449817	4.28364	1.83858e-05	0.00263773	Hypothetical proteins	- none -	- none -	hypothetical protein
fig|6666666.293769.peg.3510	688.114	1.42039	0.509871	2.78579	0.00533977	0.0466154	Hypothetical proteins	- none -	- none -	hypothetical protein
fig|6666666.293769.peg.3512	114.239	1.48154	0.475443	3.11612	0.00183249	0.0233595	Hypothetical proteins	- none -	- none -	hypothetical protein
fig|6666666.293769.peg.3513	182.669	1.85195	0.501147	3.69542	0.000219528	0.00735218	Hypothetical proteins	- none -	- none -	hypothetical protein
fig|6666666.293769.peg.3519	33.203	2.74951	0.686124	4.00731	6.14133e-05	0.00411357	Hypothetical proteins	- none -	- none -	hypothetical protein
fig|6666666.293769.peg.352	118.85	2.00859	0.637275	3.15184	0.00162244	0.0219312	Hypothetical proteins	- none -	- none -	hypothetical protein
fig|6666666.293769.peg.3520	71.6498	2.17402	0.518046	4.19658	2.70979e-05	0.00322028	Hypothetical proteins	- none -	- none -	hypothetical protein
fig|6666666.293769.peg.3523	3256.79	2.0044	0.490578	4.08579	4.39271e-05	0.00359616	Hypothetical proteins	- none -	- none -	hypothetical protein
fig|6666666.293769.peg.3524	1105.08	1.50223	0.484332	3.10166	0.0019244	0.024114	Hypothetical proteins	- none -	- none -	hypothetical protein
fig|6666666.293769.peg.353	141.867	1.48386	0.50111	2.96115	0.00306493	0.032919	Hypothetical proteins	- none -	- none -	hypothetical protein
fig|6666666.293769.peg.3532	69.489	2.12044	0.585901	3.61912	0.000295611	0.00825024	Hypothetical proteins	- none -	- none -	hypothetical protein
fig|6666666.293769.peg.3533	281.172	1.68196	0.522047	3.22186	0.00127362	0.0190717	Hypothetical proteins	- none -	- none -	hypothetical protein
fig|6666666.293769.peg.3539	110.109	1.79125	0.498806	3.59107	0.000329326	0.00885575	Hypothetical proteins	- none -	- none -	hypothetical protein
fig|6666666.293769.peg.3541	53.9393	2.23452	0.656686	3.40272	0.000667191	0.0127854	Hypothetical proteins	- none -	- none -	hypothetical protein
fig|6666666.293769.peg.3544	7391.79	1.60755	0.555449	2.89414	0.00380203	0.0375467	Hypothetical proteins	- none -	- none -	hypothetical protein
fig|6666666.293769.peg.3545	19.8972	2.43193	0.726311	3.34834	0.000812987	0.0144688	RNA Metabolism	RNA Metabolism - no subcategory	Group II intron-associated genes	Retron-type RNA-directed DNA polymerase (EC 2.7.7.49)
fig|6666666.293769.peg.3552	283.397	2.1228	0.618885	3.43004	0.000603485	0.0122831	Hypothetical proteins	- none -	- none -	hypothetical protein
fig|6666666.293769.peg.3553	103.127	2.56405	0.668717	3.83428	0.000125934	0.00603942	Hypothetical proteins	- none -	- none -	hypothetical protein
fig|6666666.293769.peg.3554	276.346	1.74644	0.537266	3.2506	0.00115162	0.0176774	Hypothetical proteins	- none -	- none -	hypothetical protein
fig|6666666.293769.peg.3555	379.347	2.19433	0.521899	4.20451	2.61647e-05	0.00322028	Hypothetical proteins	- none -	- none -	hypothetical protein
fig|6666666.293769.peg.3564	303.992	1.90057	0.592594	3.2072	0.00134034	0.0196726	Hypothetical proteins	- none -	- none -	hypothetical protein
fig|6666666.293769.peg.3581	141.766	1.66528	0.54248	3.06975	0.00214239	0.0262209	Hypothetical proteins	- none -	- none -	hypothetical protein
fig|6666666.293769.peg.3582	543.745	1.52327	0.408864	3.72561	0.000194845	0.00696901	Hypothetical proteins	- none -	- none -	hypothetical protein
fig|6666666.293769.peg.3602	2355.58	1.48239	0.476217	3.11284	0.00185295	0.0235389	Hypothetical proteins	- none -	- none -	hypothetical protein
fig|6666666.293769.peg.3605	11.3372	3.25484	1.14611	2.83989	0.00451288	0.0418595	Hypothetical proteins	- none -	- none -	hypothetical protein
fig|6666666.293769.peg.3615	506.936	1.9658	0.520185	3.77905	0.000157429	0.00659133	Hypothetical proteins	- none -	- none -	hypothetical protein
fig|6666666.293769.peg.3616	100.881	1.53605	0.4828	3.18155	0.00146491	0.0206771	Hypothetical proteins	- none -	- none -	hypothetical protein
fig|6666666.293769.peg.3636	18.0322	3.83448	1.32605	2.89166	0.00383212	0.0375467	Hypothetical proteins	- none -	- none -	hypothetical protein
fig|6666666.293769.peg.3642	107.028	1.81628	0.541289	3.35548	0.000792279	0.0144513	Hypothetical proteins	- none -	- none -	hypothetical protein
fig|6666666.293769.peg.3646	191.045	2.07234	0.584322	3.54657	0.000390284	0.00984799	Hypothetical proteins	- none -	- none -	hypothetical protein
fig|6666666.293769.peg.3655	1547.22	1.56616	0.481559	3.25226	0.00114489	0.0176477	Hypothetical proteins	- none -	- none -	hypothetical protein
fig|6666666.293769.peg.3656	582.784	2.11959	0.532051	3.98381	6.78179e-05	0.00446145	Hypothetical proteins	- none -	- none -	hypothetical protein
fig|6666666.293769.peg.3657	658.509	1.72817	0.511703	3.3773	0.000732023	0.0137456	Hypothetical proteins	- none -	- none -	hypothetical protein
fig|6666666.293769.peg.3658	97.1822	3.66068	1.00445	3.64447	0.000267942	0.00777242	Hypothetical proteins	- none -	- none -	hypothetical protein
fig|6666666.293769.peg.3665	106.127	2.2234	0.637609	3.48709	0.00048831	0.0113857	Hypothetical proteins	- none -	- none -	hypothetical protein
fig|6666666.293769.peg.3668	186.504	1.98032	0.529716	3.73846	0.000185154	0.00696029	Hypothetical proteins	- none -	- none -	hypothetical protein
fig|6666666.293769.peg.3671	107.252	-1.21102	0.410673	-2.94887	0.00318934	0.0338603	Hypothetical proteins	- none -	- none -	hypothetical protein
fig|6666666.293769.peg.3678	265.972	1.5998	0.533026	3.00135	0.00268786	0.0298256	Respiration	Respiration - no subcategory	Biogenesis of c-type cytochromes	Putative cytochrome C-type biogenesis protein
fig|6666666.293769.peg.3685	56.1718	-1.29351	0.403922	-3.20238	0.00136298	0.0197686	Cell cycle	- none -	- none -	Septum-associated rare lipoprotein A
fig|6666666.293769.peg.3687	525.246	1.81487	0.476531	3.8085	0.000139814	0.00628259	Hypothetical proteins	- none -	- none -	hypothetical protein
fig|6666666.293769.peg.3691	36.8377	3.15992	0.75062	4.20974	2.55661e-05	0.00322028	Hypothetical proteins	- none -	- none -	hypothetical protein
fig|6666666.293769.peg.3692	23.7395	2.5467	0.765088	3.32864	0.000872704	0.0150941	Hypothetical proteins	- none -	- none -	hypothetical protein
fig|6666666.293769.peg.3693	435.818	1.85228	0.449903	4.11706	3.83735e-05	0.0035342	Hypothetical proteins	- none -	- none -	hypothetical protein
fig|6666666.293769.peg.3696	8.23571	3.64893	1.11387	3.2759	0.00105325	0.0165113	Hypothetical proteins	- none -	- none -	hypothetical protein
fig|6666666.293769.peg.3698	71.9281	1.8498	0.625909	2.95538	0.00312279	0.033346	Hypothetical proteins	- none -	- none -	hypothetical protein
fig|6666666.293769.peg.3700	1861.47	1.74018	0.469219	3.70867	0.000208354	0.00717349	Hypothetical proteins	- none -	- none -	hypothetical protein
fig|6666666.293769.peg.3703	110.693	1.405	0.444504	3.16084	0.00157317	0.0216252	Hypothetical proteins	- none -	- none -	hypothetical protein
fig|6666666.293769.peg.3706	406.585	1.92666	0.510458	3.77438	0.000160403	0.00659133	Hypothetical proteins	- none -	- none -	hypothetical protein
fig|6666666.293769.peg.3717	70.2484	1.58448	0.478768	3.3095	0.000934644	0.0153716	Hypothetical proteins	- none -	- none -	hypothetical protein
fig|6666666.293769.peg.3720	982.637	2.53519	0.462086	5.48641	4.10183e-08	7.55556e-05	Hypothetical proteins	- none -	- none -	hypothetical protein
fig|6666666.293769.peg.3722	614.14	2.24775	0.648384	3.46669	0.000526915	0.0119108	Hypothetical proteins	- none -	- none -	hypothetical protein
fig|6666666.293769.peg.3728	214.225	1.76038	0.597926	2.94414	0.00323855	0.0341857	Hypothetical proteins	- none -	- none -	hypothetical protein
fig|6666666.293769.peg.3738	785.098	1.87091	0.545816	3.42772	0.000608667	0.0123205	Hypothetical proteins	- none -	- none -	hypothetical protein
fig|6666666.293769.peg.3751	233.905	2.07316	0.52293	3.96451	7.35463e-05	0.00475342	Hypothetical proteins	- none -	- none -	hypothetical protein
fig|6666666.293769.peg.3753	1252.62	1.90173	0.530816	3.58265	0.000340127	0.00900667	Hypothetical proteins	- none -	- none -	hypothetical protein
fig|6666666.293769.peg.3755	802.551	1.43762	0.401581	3.5799	0.000343722	0.00900667	Hypothetical proteins	- none -	- none -	hypothetical protein
fig|6666666.293769.peg.3760	255.097	1.88586	0.623667	3.02382	0.00249605	0.028381	Hypothetical proteins	- none -	- none -	hypothetical protein
fig|6666666.293769.peg.3763	79.7075	4.32088	1.25423	3.44503	0.000570989	0.0120201	Hypothetical proteins	- none -	- none -	hypothetical protein
fig|6666666.293769.peg.3764	48.1714	2.28911	0.587284	3.89779	9.70747e-05	0.00547049	Hypothetical proteins	- none -	- none -	hypothetical protein
fig|6666666.293769.peg.3768	1492.45	1.91544	0.513416	3.73077	0.000190892	0.00696901	Hypothetical proteins	- none -	- none -	hypothetical protein
fig|6666666.293769.peg.3774	213.527	1.47326	0.51052	2.8858	0.00390425	0.0378507	Hypothetical proteins	- none -	- none -	hypothetical protein
fig|6666666.293769.peg.3781	128.301	2.18893	0.615199	3.55808	0.000373571	0.00955718	Hypothetical proteins	- none -	- none -	hypothetical protein
fig|6666666.293769.peg.3782	127.397	2.14142	0.657525	3.25678	0.00112683	0.0174422	Hypothetical proteins	- none -	- none -	hypothetical protein
fig|6666666.293769.peg.3784	199.13	1.39601	0.482714	2.892	0.003828	0.0375467	RNA Metabolism	- none -	- none -	RNA polymerase-binding transcription factor DksA
fig|6666666.293769.peg.3785	82.98	2.65111	0.918219	2.88723	0.00388649	0.0378507	Hypothetical proteins	- none -	- none -	hypothetical protein
fig|6666666.293769.peg.3786	1174.8	1.89271	0.504156	3.75421	0.000173892	0.00690971	Hypothetical proteins	- none -	- none -	hypothetical protein
fig|6666666.293769.peg.3790	101.92	1.5538	0.467304	3.32503	0.000884103	0.0152198	Hypothetical proteins	- none -	- none -	hypothetical protein
fig|6666666.293769.peg.3791	29.0187	2.03401	0.689177	2.95136	0.00316377	0.0336859	Hypothetical proteins	- none -	- none -	hypothetical protein
fig|6666666.293769.peg.3799	58.841	1.5381	0.545153	2.82141	0.00478127	0.0430665	Hypothetical proteins	- none -	- none -	hypothetical protein
fig|6666666.293769.peg.3800	390.177	1.93514	0.589188	3.28443	0.00102191	0.0161434	Hypothetical proteins	- none -	- none -	hypothetical protein
fig|6666666.293769.peg.3803	41.3297	1.65845	0.560368	2.95958	0.00308057	0.0329907	Hypothetical proteins	- none -	- none -	hypothetical protein
fig|6666666.293769.peg.3817	125.309	1.70153	0.472694	3.59964	0.000318654	0.00874898	Hypothetical proteins	- none -	- none -	hypothetical protein
fig|6666666.293769.peg.3819	15.6866	2.64613	0.843037	3.1388	0.0016964	0.0223198	Hypothetical proteins	- none -	- none -	hypothetical protein
fig|6666666.293769.peg.3820	247.43	1.19394	0.402908	2.96331	0.00304346	0.0328198	Hypothetical proteins	- none -	- none -	hypothetical protein
fig|6666666.293769.peg.3821	586.816	1.66414	0.422006	3.9434	8.03351e-05	0.00500483	Hypothetical proteins	- none -	- none -	hypothetical protein
fig|6666666.293769.peg.3822	221.454	2.14792	0.702444	3.05778	0.0022298	0.0267576	Hypothetical proteins	- none -	- none -	hypothetical protein
fig|6666666.293769.peg.3824	26.3077	3.92888	1.17041	3.35684	0.000788394	0.0144513	Hypothetical proteins	- none -	- none -	hypothetical protein
fig|6666666.293769.peg.3827	61.8431	2.12898	0.559893	3.80249	0.000143251	0.00628259	Hypothetical proteins	- none -	- none -	hypothetical protein
fig|6666666.293769.peg.3829	140.241	2.26594	0.609393	3.71835	0.000200526	0.00710324	Hypothetical proteins	- none -	- none -	hypothetical protein
fig|6666666.293769.peg.3830	34.917	2.51642	0.764539	3.29142	0.000996839	0.0158291	Hypothetical proteins	- none -	- none -	hypothetical protein
fig|6666666.293769.peg.3835	900.24	1.62891	0.472224	3.44945	0.000561736	0.0120201	Hypothetical proteins	- none -	- none -	hypothetical protein
fig|6666666.293769.peg.385	1176.7	-1.18007	0.375293	-3.1444	0.0016643	0.0221346	Sulfur Metabolism	Inorganic sulfur assimilation	Sulfite reduction-associated complex DsrMKJOP and co-clustering genes	Sulfite reduction-associated complex DsrMKJOP iron-sulfur protein DsrO (=HmeA)
fig|6666666.293769.peg.3850	3332.49	1.79417	0.445166	4.03035	5.56946e-05	0.00379961	Hypothetical proteins	- none -	- none -	hypothetical protein
fig|6666666.293769.peg.3851	366.335	1.7199	0.555615	3.09549	0.00196491	0.0244551	Hypothetical proteins	- none -	- none -	hypothetical protein
fig|6666666.293769.peg.3852	1002.75	2.30364	0.510817	4.50971	6.49159e-06	0.00159434	Hypothetical proteins	- none -	- none -	hypothetical protein
fig|6666666.293769.peg.3859	588.041	1.79567	0.625476	2.87089	0.00409322	0.0390662	Hypothetical proteins	- none -	- none -	hypothetical protein
fig|6666666.293769.peg.3860	9.36917	3.49293	0.973885	3.5866	0.000335021	0.00894362	Hypothetical proteins	- none -	- none -	hypothetical protein
fig|6666666.293769.peg.3868	33.9433	1.51282	0.456983	3.31045	0.000931465	0.0153716	DNA Metabolism	- none -	- none -	Type I restriction-modification system, specificity subunit S
fig|6666666.293769.peg.3884	220.862	2.10152	0.574161	3.66015	0.000252065	0.00777242	Hypothetical proteins	- none -	- none -	hypothetical protein
fig|6666666.293769.peg.3896	177.711	1.94223	0.554576	3.50219	0.000461459	0.0109678	Hypothetical proteins	- none -	- none -	hypothetical protein
fig|6666666.293769.peg.3901	39.9182	2.0284	0.611269	3.31834	0.000905557	0.0153476	Hypothetical proteins	- none -	- none -	hypothetical protein
fig|6666666.293769.peg.3911	29.7097	1.74498	0.6157	2.83414	0.00459488	0.0420929	Hypothetical proteins	- none -	- none -	hypothetical protein
fig|6666666.293769.peg.3913	40.0053	1.85062	0.661478	2.7977	0.00514672	0.0456114	Hypothetical proteins	- none -	- none -	hypothetical protein
fig|6666666.293769.peg.3919	908.934	1.57684	0.497845	3.16733	0.00153848	0.0213073	Hypothetical proteins	- none -	- none -	hypothetical protein
fig|6666666.293769.peg.3924	75.2781	1.80269	0.61939	2.91043	0.00360935	0.0367991	Hypothetical proteins	- none -	- none -	hypothetical protein
fig|6666666.293769.peg.3930	240.057	1.96783	0.468629	4.19912	2.67948e-05	0.00322028	Hypothetical proteins	- none -	- none -	hypothetical protein
fig|6666666.293769.peg.3932	192.468	1.55519	0.537345	2.89421	0.00380115	0.0375467	Hypothetical proteins	- none -	- none -	hypothetical protein
fig|6666666.293769.peg.3935	27.4611	2.03238	0.613025	3.31533	0.000915357	0.0153476	Hypothetical proteins	- none -	- none -	hypothetical protein
fig|6666666.293769.peg.3942	340.308	1.96636	0.646834	3.03997	0.00236602	0.0277849	Hypothetical proteins	- none -	- none -	hypothetical protein
fig|6666666.293769.peg.3946	50.5823	2.0102	0.639527	3.14326	0.00167078	0.0221409	Hypothetical proteins	- none -	- none -	hypothetical protein
fig|6666666.293769.peg.3949	87.8152	1.61472	0.555537	2.90659	0.00365396	0.0370832	Hypothetical proteins	- none -	- none -	hypothetical protein
fig|6666666.293769.peg.3950	317.779	1.55637	0.474003	3.28346	0.0010254	0.0161434	Hypothetical proteins	- none -	- none -	hypothetical protein
fig|6666666.293769.peg.3951	33.9454	1.80809	0.648061	2.79	0.00527079	0.0461225	Hypothetical proteins	- none -	- none -	hypothetical protein
fig|6666666.293769.peg.3952	1449.13	1.87045	0.455511	4.10626	4.02108e-05	0.00357799	Hypothetical proteins	- none -	- none -	hypothetical protein
fig|6666666.293769.peg.3955	281.929	1.63913	0.439534	3.72923	0.000192063	0.00696901	Hypothetical proteins	- none -	- none -	hypothetical protein
fig|6666666.293769.peg.3959	59.5842	1.43967	0.517084	2.78421	0.00536582	0.0467321	Hypothetical proteins	- none -	- none -	hypothetical protein
fig|6666666.293769.peg.3960	79.8647	1.75282	0.575652	3.04493	0.00232736	0.027658	Hypothetical proteins	- none -	- none -	hypothetical protein
fig|6666666.293769.peg.3980	13.7324	-5.27678	1.67559	-3.14921	0.0016371	0.0219312	Hypothetical proteins	- none -	- none -	hypothetical protein
fig|6666666.293769.peg.3982	74.0778	1.91275	0.510561	3.74636	0.000179417	0.00690971	Hypothetical proteins	- none -	- none -	hypothetical protein
fig|6666666.293769.peg.3983	314.693	2.32945	0.536558	4.34148	1.41528e-05	0.00248281	Hypothetical proteins	- none -	- none -	hypothetical protein
fig|6666666.293769.peg.3984	1159.75	2.92444	0.608078	4.80932	1.51441e-06	0.000557909	Hypothetical proteins	- none -	- none -	hypothetical protein
fig|6666666.293769.peg.3997	241.837	1.61262	0.43896	3.67372	0.000239048	0.00759183	Hypothetical proteins	- none -	- none -	hypothetical protein
fig|6666666.293769.peg.3998	16.4535	1.93875	0.683931	2.83472	0.00458658	0.0420929	Hypothetical proteins	- none -	- none -	hypothetical protein
fig|6666666.293769.peg.4000	362.668	1.50936	0.484246	3.11693	0.00182743	0.0233595	Hypothetical proteins	- none -	- none -	hypothetical protein
fig|6666666.293769.peg.4005	21.7867	2.03748	0.652474	3.12269	0.00179204	0.0230927	Hypothetical proteins	- none -	- none -	hypothetical protein
fig|6666666.293769.peg.4006	21.2219	2.38851	0.789726	3.02448	0.00249061	0.028381	Hypothetical proteins	- none -	- none -	hypothetical protein
fig|6666666.293769.peg.4018	29.878	2.59408	0.751545	3.45167	0.000557132	0.0120201	Hypothetical proteins	- none -	- none -	hypothetical protein
fig|6666666.293769.peg.4020	915.705	1.7869	0.477337	3.74346	0.000181501	0.00690971	Hypothetical proteins	- none -	- none -	hypothetical protein
fig|6666666.293769.peg.4022	219.698	1.90996	0.460703	4.14575	3.38699e-05	0.00332104	Hypothetical proteins	- none -	- none -	hypothetical protein
fig|6666666.293769.peg.4042	1741.32	1.54954	0.465077	3.3318	0.000862871	0.0150655	Hypothetical proteins	- none -	- none -	hypothetical protein
fig|6666666.293769.peg.4055	57.1206	1.71751	0.583822	2.94184	0.00326268	0.0343421	Hypothetical proteins	- none -	- none -	hypothetical protein
fig|6666666.293769.peg.4068	63.1252	1.71091	0.533651	3.20605	0.00134572	0.0196732	Hypothetical proteins	- none -	- none -	hypothetical protein
fig|6666666.293769.peg.4077	63.7797	2.43636	0.598279	4.07227	4.65569e-05	0.00362757	Hypothetical proteins	- none -	- none -	hypothetical protein
fig|6666666.293769.peg.4081	240.508	1.96804	0.559205	3.51935	0.000432614	0.0104167	Hypothetical proteins	- none -	- none -	hypothetical protein
fig|6666666.293769.peg.4089	310.801	2.08934	0.568288	3.67655	0.000236411	0.00757339	Hypothetical proteins	- none -	- none -	hypothetical protein
fig|6666666.293769.peg.4092	80.59	2.29662	0.582911	3.93991	8.15118e-05	0.00500483	Hypothetical proteins	- none -	- none -	hypothetical protein
fig|6666666.293769.peg.4096	48.954	1.63706	0.562103	2.91239	0.00358679	0.0367991	Hypothetical proteins	- none -	- none -	hypothetical protein
fig|6666666.293769.peg.4106	838.478	1.74337	0.449968	3.87443	0.000106874	0.00552295	Hypothetical proteins	- none -	- none -	hypothetical protein
fig|6666666.293769.peg.4119	30.2613	2.02473	0.624935	3.23991	0.00119566	0.0182391	Hypothetical proteins	- none -	- none -	hypothetical protein
fig|6666666.293769.peg.4133	236.912	1.43624	0.445939	3.22072	0.0012787	0.0190717	Hypothetical proteins	- none -	- none -	hypothetical protein
fig|6666666.293769.peg.4137	488.218	2.10925	0.519942	4.05669	4.97722e-05	0.00362757	Hypothetical proteins	- none -	- none -	hypothetical protein
fig|6666666.293769.peg.4138	283.133	1.58068	0.455796	3.46795	0.000524451	0.0119108	Hypothetical proteins	- none -	- none -	hypothetical protein
fig|6666666.293769.peg.4139	187.48	1.64544	0.469126	3.50747	0.000452396	0.0108223	Hypothetical proteins	- none -	- none -	hypothetical protein
fig|6666666.293769.peg.4140	157.386	2.02761	0.637085	3.18263	0.00145942	0.0206771	Hypothetical proteins	- none -	- none -	hypothetical protein
fig|6666666.293769.peg.4141	566.224	1.21078	0.414272	2.92266	0.00347059	0.0358142	Hypothetical proteins	- none -	- none -	hypothetical protein
fig|6666666.293769.peg.4143	64.7465	2.12433	0.666373	3.18791	0.00143307	0.0206199	Hypothetical proteins	- none -	- none -	hypothetical protein
fig|6666666.293769.peg.4148	43.552	2.47017	0.76923	3.21123	0.0013217	0.0194766	Hypothetical proteins	- none -	- none -	hypothetical protein
fig|6666666.293769.peg.4150	90.7466	2.09034	0.488283	4.281	1.86052e-05	0.00263773	Hypothetical proteins	- none -	- none -	hypothetical protein
fig|6666666.293769.peg.4151	140.715	1.6192	0.484314	3.34328	0.000827951	0.0145941	Hypothetical proteins	- none -	- none -	hypothetical protein
fig|6666666.293769.peg.4158	2714.43	1.75257	0.458563	3.82188	0.00013244	0.00625525	Hypothetical proteins	- none -	- none -	hypothetical protein
fig|6666666.293769.peg.4161	102.793	2.03618	0.594674	3.42402	0.000617014	0.0123537	Hypothetical proteins	- none -	- none -	hypothetical protein
fig|6666666.293769.peg.4164	15.1544	7.42183	2.44486	3.03568	0.00239993	0.0278906	Hypothetical proteins	- none -	- none -	hypothetical protein
fig|6666666.293769.peg.4169	77.7988	1.73693	0.609447	2.85002	0.0043717	0.041085	Hypothetical proteins	- none -	- none -	hypothetical protein
fig|6666666.293769.peg.4170	214.455	1.51052	0.447313	3.37688	0.000733129	0.0137456	Hypothetical proteins	- none -	- none -	hypothetical protein
fig|6666666.293769.peg.4171	143.078	1.68637	0.488654	3.45105	0.000558411	0.0120201	Hypothetical proteins	- none -	- none -	hypothetical protein
fig|6666666.293769.peg.4185	6.93878	4.16733	1.00388	4.15122	3.3071e-05	0.00332104	Hypothetical proteins	- none -	- none -	hypothetical protein
fig|6666666.293769.peg.4190	381.546	1.77769	0.536548	3.31319	0.000922382	0.0153716	Hypothetical proteins	- none -	- none -	hypothetical protein
fig|6666666.293769.peg.4193	62.9668	1.55167	0.462865	3.35231	0.000801408	0.0144513	Hypothetical proteins	- none -	- none -	hypothetical protein
fig|6666666.293769.peg.421	524.83	1.14061	0.395851	2.88142	0.00395891	0.0382729	Protein Metabolism	Protein biosynthesis	Ribosome LSU bacterial	LSU ribosomal protein L25p
fig|6666666.293769.peg.4213	65.1194	1.66185	0.486159	3.41832	0.000630085	0.0125472	DNA Metabolism	- none -	- none -	DNA helicase, phage associated; Type III restriction enzme
fig|6666666.293769.peg.460	258.161	-1.59113	0.543651	-2.92674	0.00342535	0.0354819	Virulence, Disease and Defense	- none -	- none -	Aerotolerance protein BatA
fig|6666666.293769.peg.461	554.804	-1.26954	0.428466	-2.96298	0.00304679	0.0328198	Virulence, Disease and Defense	- none -	- none -	Aerotolerance protein BatB / Aerotolerance protein BatC
fig|6666666.293769.peg.462	411.708	-1.90779	0.52318	-3.64653	0.000265803	0.00777242	Virulence, Disease and Defense	- none -	Aerotolerance operon in Bacteroides and potentially orthologous operons in other organisms	BatD
fig|6666666.293769.peg.48	13.6911	-2.83732	1.00379	-2.82662	0.00470427	0.0425812	Hypothetical proteins	- none -	- none -	FIG01061167: hypothetical protein
fig|6666666.293769.peg.51	296.289	-1.0612	0.272876	-3.88897	0.000100671	0.00547049	Cell Wall and Capsule	Capsular and extracellular polysacchrides	Rhamnose containing glycans	UDP-glucose 4-epimerase (EC 5.1.3.2)
fig|6666666.293769.peg.522	152.705	-1.50571	0.283426	-5.31253	1.08115e-07	9.95735e-05	Cell Wall and Capsule	Capsular and extracellular polysacchrides	Rhamnose containing glycans	UDP-glucose 4-epimerase (EC 5.1.3.2)
fig|6666666.293769.peg.524	291.765	-0.710836	0.2541	-2.79747	0.00515047	0.0456114	Carbon Metabolism	- none -	- none -	UDP-N-acetylglucosamine 4,6-dehydratase (EC 4.2.1.135)
fig|6666666.293769.peg.545	459.432	-1.04405	0.293617	-3.55583	0.000376791	0.00957309	Cell Wall and Capsule	- none -	- none -	UDP-N-acetylmuramoylalanine--D-glutamate ligase (EC 6.3.2.9)
fig|6666666.293769.peg.55	89.2595	-1.33453	0.462334	-2.88651	0.00389537	0.0378507	Amino Acids and Derivatives	- none -	A Glutathione-dependent Thiol Reductase Associated with a Step in Lysine Biosynthesis	FIG138056: a glutathione-dependent thiol reductase
fig|6666666.293769.peg.564	64.1995	1.26556	0.409076	3.09372	0.00197667	0.0245186	Protein Metabolism	Protein biosynthesis	tRNA aminoacylation, Tyr	Tyrosyl-tRNA synthetase (EC 6.1.1.1)
fig|6666666.293769.peg.626	245.05	-1.11844	0.351128	-3.18526	0.00144622	0.0206199	Nucleosides and Nucleotides	Detoxification	Nudix proteins (nucleoside triphosphate hydrolases)	Mutator mutT protein (7,8-dihydro-8-oxoguanine-triphosphatase) (EC 3.6.1.-)
fig|6666666.293769.peg.627	139.048	-1.35963	0.405452	-3.35336	0.000798373	0.0144513	Hypothetical proteins	- none -	- none -	hypothetical protein
fig|6666666.293769.peg.631	261.037	-0.898138	0.312933	-2.87007	0.00410385	0.0390662	Membrane Transport	Membrane Transport - no subcategory	Ton and Tol transport systems	MotA/TolQ/ExbB proton channel family protein
fig|6666666.293769.peg.647	223.655	-0.920541	0.333038	-2.76408	0.00570843	0.0485956	Hypothetical proteins	- none -	- none -	hypothetical protein
fig|6666666.293769.peg.665	246.257	-0.971861	0.288065	-3.37375	0.000741514	0.0137456	Hypothetical proteins	- none -	- none -	hypothetical protein
fig|6666666.293769.peg.693	484.104	-0.968999	0.274316	-3.53242	0.000411774	0.0102498	Respiration	- none -	- none -	Inner membrane protein YpjD
fig|6666666.293769.peg.703	116.277	2.46325	0.679696	3.62405	0.000290025	0.00815614	Regulation and Cell Signaling	- none -	- none -	FIG000875: Thioredoxin domain-containing protein EC-YbbN
fig|6666666.293769.peg.788	789.805	1.64667	0.541658	3.04005	0.00236539	0.0277849	Carbon Metabolism	CO2 fixation	CO2 uptake, carboxysome	Ribulose bisphosphate carboxylase (EC 4.1.1.39)
fig|6666666.293769.peg.833	725.584	-1.61089	0.485897	-3.31529	0.000915469	0.0153476	RNA Metabolism	Transcription	Transcription initiation, bacterial sigma factors	RNA polymerase sigma factor RpoS
fig|6666666.293769.peg.834	1993.72	-1.71387	0.544583	-3.14713	0.00164882	0.0220082	Cell Wall and Capsule	- none -	- none -	Murein hydrolase activator NlpD
fig|6666666.293769.peg.845	166.472	-0.827213	0.290047	-2.85199	0.00434461	0.0409349	Hypothetical proteins	- none -	- none -	hypothetical protein
fig|6666666.293769.peg.889	127.009	0.870143	0.272637	3.19158	0.00141495	0.0204419	Sulfur Metabolism	- none -	- none -	Anaerobic dimethyl sulfoxide reductase chain A (EC 1.8.5.3), molybdopterin-binding domain
fig|6666666.293769.peg.895	277.674	-1.87187	0.366617	-5.10579	3.29417e-07	0.000242714	Carbon Metabolism	- none -	- none -	Glycosyl transferase in large core OS assembly cluster
fig|6666666.293769.peg.896	190.07	-2.01886	0.430115	-4.69377	2.68222e-06	0.000855226	Cell Wall and Capsule	- none -	- none -	Heptose kinase WapQ, eukaryotic type
fig|6666666.293769.peg.897	323.986	-2.12464	0.472585	-4.49579	6.93135e-06	0.00159594	Cell Wall and Capsule	- none -	- none -	Lipopolysaccharide core heptose(I) kinase RfaP
fig|6666666.293769.peg.927	720.4	1.61875	0.428269	3.77975	0.000156983	0.00659133	Hypothetical proteins	- none -	- none -	hypothetical protein
fig|6666666.293769.peg.933	901.132	1.55991	0.503598	3.09753	0.00195142	0.0243696	Hypothetical proteins	- none -	- none -	hypothetical protein
fig|6666666.293769.peg.948	259.242	2.67528	0.885907	3.01982	0.00252928	0.0286703	Hypothetical proteins	- none -	- none -	hypothetical protein
fig|6666666.293769.peg.949	482.484	2.32351	0.757148	3.06876	0.00214948	0.0262209	Hypothetical proteins	- none -	- none -	hypothetical protein
fig|6666666.293769.peg.950	450.805	2.74855	0.754124	3.64469	0.000267711	0.00777242	Hypothetical proteins	- none -	- none -	hypothetical protein
fig|6666666.293769.peg.951	482.532	2.5585	0.776764	3.2938	0.000988437	0.0157636	Hypothetical proteins	- none -	- none -	hypothetical protein
fig|6666666.293769.peg.952	81.0409	3.14327	0.87479	3.59317	0.000326682	0.00884924	Hypothetical proteins	- none -	- none -	hypothetical protein
fig|6666666.293769.peg.953	183.552	3.15899	0.779111	4.05461	5.02188e-05	0.00362757	Hypothetical proteins	- none -	- none -	hypothetical protein
fig|6666666.293769.peg.954	67.249	3.01328	0.825648	3.6496	0.000262647	0.00777242	Hypothetical proteins	- none -	- none -	hypothetical protein
fig|6666666.293769.peg.989	93.9849	1.79489	0.646835	2.77487	0.00552231	0.047559	Hypothetical proteins	- none -	- none -	hypothetical protein

## Sheet: A_strummeri_Sulfide
FeatureID	baseMean	log2FoldChange	lfcSE	stat	pvalue	padj	Category	Subcategory	Subsystem	Function
fig|6666666.293769.peg.100	223.865	2.79881	0.732064	3.82318	0.000131743	0.00342531	Protein Metabolism	Protein biosynthesis	Ribosome LSU bacterial	LSU ribosomal protein L15p (L27Ae)
fig|6666666.293769.peg.1005	142.155	1.66919	0.507809	3.28703	0.00101249	0.0137134	Membrane Transport	- none -	- none -	Bis-ABC ATPase YbiT
fig|6666666.293769.peg.1007	13.1177	-3.03097	0.857042	-3.53655	0.000405384	NA	Hypothetical proteins	- none -	- none -	hypothetical protein
fig|6666666.293769.peg.101	90.597	2.33499	0.786589	2.9685	0.00299258	0.0271292	Protein Metabolism	Protein biosynthesis	Ribosome LSU bacterial	LSU ribosomal protein L30p (L7e)
fig|6666666.293769.peg.102	315.097	2.57597	0.655554	3.92946	8.51368e-05	0.00258248	Protein Metabolism	Protein biosynthesis	Ribosome SSU bacterial	SSU ribosomal protein S5p (S2e)
fig|6666666.293769.peg.1025	170.196	-1.25929	0.35476	-3.54971	0.000385662	0.00684786	Hypothetical proteins	- none -	- none -	hypothetical protein
fig|6666666.293769.peg.103	257.144	2.7175	0.73067	3.71919	0.000199861	0.004619	Protein Metabolism	Protein biosynthesis	Ribosome LSU bacterial	LSU ribosomal protein L18p (L5e)
fig|6666666.293769.peg.104	519.775	2.99199	0.619539	4.82937	1.36964e-06	0.0001534	Protein Metabolism	Protein biosynthesis	Ribosome LSU bacterial	LSU ribosomal protein L6p (L9e)
fig|6666666.293769.peg.105	439.988	2.54054	0.599762	4.23591	2.27628e-05	0.000989331	Protein Metabolism	Protein biosynthesis	Ribosome SSU bacterial	SSU ribosomal protein S8p (S15Ae)
fig|6666666.293769.peg.1056	244.464	1.31105	0.420278	3.11949	0.00181166	0.0196118	Protein Metabolism	Protein biosynthesis	tRNA aminoacylation, Thr	Threonyl-tRNA synthetase (EC 6.1.1.3)
fig|6666666.293769.peg.106	313.434	2.50894	0.589108	4.25887	2.05465e-05	0.000934867	Protein Metabolism	Protein biosynthesis	Ribosome SSU bacterial	SSU ribosomal protein S14p (S29e), zinc-independent
fig|6666666.293769.peg.1060	224.766	1.46141	0.513214	2.84757	0.00440548	0.0363391	Protein Metabolism	Protein biosynthesis	tRNA aminoacylation, Phe	Phenylalanyl-tRNA synthetase alpha chain (EC 6.1.1.20)
fig|6666666.293769.peg.1061	2393.14	-0.825858	0.276904	-2.98247	0.00285933	0.0265171	Protein Metabolism	Protein biosynthesis	tRNA aminoacylation, Phe	Phenylalanyl-tRNA synthetase beta chain (EC 6.1.1.20)
fig|6666666.293769.peg.107	533.346	2.53971	0.617348	4.11391	3.8902e-05	0.0014712	Protein Metabolism	Protein biosynthesis	Ribosome LSU bacterial	LSU ribosomal protein L5p (L11e)
fig|6666666.293769.peg.1071	215.519	1.30515	0.318221	4.1014	4.10657e-05	0.00151371	Hypothetical proteins	- none -	- none -	hypothetical protein
fig|6666666.293769.peg.1072	348.804	1.87457	0.380533	4.92617	8.38579e-07	0.000122098	Respiration	Respiration - no subcategory	Soluble cytochromes and functionally related electron carriers	Probable cytochrome c2
fig|6666666.293769.peg.1073	151.073	1.58738	0.515136	3.08148	0.00205973	0.0212692	Hypothetical proteins	- none -	- none -	hypothetical protein
fig|6666666.293769.peg.108	554.882	2.09324	0.598468	3.49767	0.000469342	0.00790014	Protein Metabolism	Protein biosynthesis	Ribosome LSU bacterial	LSU ribosomal protein L24p (L26e)
fig|6666666.293769.peg.1085	699.053	0.970513	0.279773	3.46893	0.000522533	0.00850065	Hypothetical proteins	- none -	- none -	hypothetical protein
fig|6666666.293769.peg.109	468.178	1.85822	0.613392	3.02942	0.00245023	0.024105	Protein Metabolism	Protein biosynthesis	Ribosome LSU bacterial	LSU ribosomal protein L14p (L23e)
fig|6666666.293769.peg.1094	35.0299	1.66451	0.612375	2.71813	0.00656528	0.0478795	Hypothetical proteins	- none -	- none -	Hypothetical YciO protein, TsaC/YrdC paralog
fig|6666666.293769.peg.1099	84.9185	-1.30453	0.372137	-3.50551	0.000455727	0.00771556	Hypothetical proteins	- none -	- none -	hypothetical protein
fig|6666666.293769.peg.110	265.303	2.98341	0.614331	4.85635	1.19569e-06	0.000139274	Protein Metabolism	Protein biosynthesis	Ribosome SSU bacterial	SSU ribosomal protein S17p (S11e)
fig|6666666.293769.peg.1102	770.363	1.47792	0.312276	4.73275	2.21502e-06	0.000195459	Phosphorus Metabolism	Phosphorus Metabolism - no subcategory	Phosphate metabolism	Pyrophosphate-energized proton pump (EC 3.6.1.1)
fig|6666666.293769.peg.1103	498.159	1.78391	0.450646	3.95855	7.5405e-05	0.00234697	Carbon Metabolism	Central carbohydrate metabolism	Glycolysis and Gluconeogenesis	Pyrophosphate-dependent fructose 6-phosphate-1-kinase (EC 2.7.1.90)
fig|6666666.293769.peg.111	106.789	3.48637	0.876852	3.97601	7.00815e-05	0.002293	Protein Metabolism	Protein biosynthesis	Ribosome LSU bacterial	LSU ribosomal protein L29p (L35e)
fig|6666666.293769.peg.1111	269.658	-1.18001	0.339105	-3.47978	0.000501834	0.00835052	Hypothetical proteins	- none -	- none -	hypothetical protein
fig|6666666.293769.peg.112	239.764	3.74849	0.706907	5.30266	1.14129e-07	3.0213e-05	Protein Metabolism	Protein biosynthesis	Ribosome LSU bacterial	LSU ribosomal protein L16p (L10e)
fig|6666666.293769.peg.1125	556.021	0.801329	0.26984	2.96965	0.00298141	0.0271292	Miscellaneous	- none -	- none -	FAD/FMN-containing dehydrogenases
fig|6666666.293769.peg.113	424.619	3.62438	0.784598	4.61941	3.84836e-06	0.000286599	Protein Metabolism	Protein biosynthesis	Ribosome SSU bacterial	SSU ribosomal protein S3p (S3e)
fig|6666666.293769.peg.1131	158.116	1.48504	0.521673	2.84669	0.0044176	0.0363391	Hypothetical proteins	- none -	- none -	hypothetical protein
fig|6666666.293769.peg.1133	90.2794	-0.904295	0.254452	-3.5539	0.000379568	0.006781	Miscellaneous	- none -	- none -	diguanylate cyclase/phosphodiesterase (GGDEF & EAL domains) with PAS/PAC sensor(s)
fig|6666666.293769.peg.114	189.98	2.87535	0.781562	3.67898	0.000234165	0.00499793	Protein Metabolism	Protein biosynthesis	Ribosome LSU bacterial	LSU ribosomal protein L22p (L17e)
fig|6666666.293769.peg.1144	91.2381	3.85158	1.16776	3.29828	0.000972794	0.0132994	Hypothetical proteins	- none -	- none -	hypothetical protein
fig|6666666.293769.peg.1146	124.764	3.40119	0.907477	3.74796	0.000178279	0.00425531	Stress Response	- none -	- none -	Peroxiredoxin family protein/glutaredoxin
fig|6666666.293769.peg.115	191.652	2.93876	0.782016	3.75793	0.000171324	0.00415746	Protein Metabolism	Protein biosynthesis	Ribosome SSU bacterial	SSU ribosomal protein S19p (S15e)
fig|6666666.293769.peg.1152	298.448	3.94534	1.36182	2.89711	0.00376622	0.0325437	Hypothetical proteins	- none -	- none -	hypothetical protein
fig|6666666.293769.peg.116	510.911	2.87949	0.631223	4.56175	5.07281e-06	0.000341791	Protein Metabolism	Protein biosynthesis	Ribosome LSU bacterial	LSU ribosomal protein L2p (L8e)
fig|6666666.293769.peg.1160	109.164	-1.14749	0.406167	-2.82516	0.00472564	0.038014	DNA Metabolism	- none -	- none -	ParA-like protein
fig|6666666.293769.peg.1164	117.19	1.63075	0.527803	3.08969	0.00200368	0.0209129	Nucleosides and Nucleotides	Purines	Purine conversions	Adenylate kinase (EC 2.7.4.3)
fig|6666666.293769.peg.117	178.854	2.05001	0.6839	2.99754	0.00272172	0.0257327	Protein Metabolism	Protein biosynthesis	Ribosome LSU bacterial	LSU ribosomal protein L23p (L23Ae)
fig|6666666.293769.peg.1173	188.086	-1.34024	0.427629	-3.13411	0.00172375	0.0190708	Fatty Acids, Lipids, and Isoprenoids	- none -	CBSS-176299.4.peg.1996A	Glycerophosphoryl diester phosphodiesterase (EC 3.1.4.46)
fig|6666666.293769.peg.118	287.895	2.64227	0.733911	3.60026	0.0003179	0.00597242	Protein Metabolism	Protein biosynthesis	Ribosome LSU bacterial	LSU ribosomal protein L4p (L1e)
fig|6666666.293769.peg.119	870.607	2.37949	0.577316	4.12165	3.76165e-05	0.0014413	Protein Metabolism	Protein biosynthesis	Ribosome LSU bacterial	LSU ribosomal protein L3p (L3e)
fig|6666666.293769.peg.1196	251.822	0.553417	0.201348	2.74856	0.00598573	0.0450545	DNA Metabolism	- none -	- none -	DNA polymerase III delta subunit (EC 2.7.7.7)
fig|6666666.293769.peg.1197	163.805	1.06361	0.36909	2.88171	0.00395517	0.0338749	Hypothetical proteins	- none -	- none -	hypothetical protein
fig|6666666.293769.peg.1198	479.737	1.4192	0.350711	4.04662	5.19618e-05	0.00179172	Protein Metabolism	Protein biosynthesis	tRNA aminoacylation, Leu	Leucyl-tRNA synthetase (EC 6.1.1.4)
fig|6666666.293769.peg.120	77.4308	2.59538	0.707365	3.66909	0.00024342	0.00504085	Protein Metabolism	Protein biosynthesis	Ribosome SSU bacterial	SSU ribosomal protein S10p (S20e)
fig|6666666.293769.peg.1203	233.244	1.55931	0.439943	3.54434	0.0003936	0.0069046	Protein Metabolism	Protein biosynthesis	tRNA aminoacylation, Arg	Arginyl-tRNA synthetase (EC 6.1.1.19)
fig|6666666.293769.peg.1224	238.119	1.64156	0.509767	3.22021	0.00128097	0.0160094	Protein Metabolism	Protein biosynthesis	tRNA aminoacylation, Val	Valyl-tRNA synthetase (EC 6.1.1.9)
fig|6666666.293769.peg.125	222.906	1.10684	0.398421	2.77808	0.00546814	0.0421189	Respiration	Electron donating reactions	NADH ubiquinone oxidoreductase	NADH-ubiquinone oxidoreductase chain K (EC 1.6.5.3)
fig|6666666.293769.peg.1254	298.293	-0.990307	0.19716	-5.02286	5.0907e-07	9.26507e-05	Cell Wall and Capsule	- none -	- none -	Lipid A biosynthesis lauroyl acyltransferase (EC 2.3.1.241)
fig|6666666.293769.peg.1255	172.55	-0.788025	0.224241	-3.51419	0.000441092	0.00755565	Regulation and Cell Signaling	- none -	- none -	InaA protein
fig|6666666.293769.peg.1257	124.436	1.32651	0.425125	3.12029	0.00180676	0.0196118	Cell Wall and Capsule	- none -	- none -	Lipid A export permease/ATP-binding protein MsbA
fig|6666666.293769.peg.126	558.04	0.907143	0.225788	4.01768	5.87741e-05	0.00196724	Respiration	Electron donating reactions	NADH ubiquinone oxidoreductase	NADH-ubiquinone oxidoreductase chain J (EC 1.6.5.3)
fig|6666666.293769.peg.1269	295.939	1.02603	0.343402	2.98784	0.00280953	0.0263066	Nitrogen Metabolism	- none -	- none -	Assimilatory nitrate reductase large subunit (EC 1.7.99.4)
fig|6666666.293769.peg.1275	337.609	1.06882	0.361051	2.96029	0.0030735	0.0274541	Hypothetical proteins	- none -	- none -	hypothetical protein
fig|6666666.293769.peg.1290	40.9701	-0.900865	0.330302	-2.7274	0.00638352	0.0470603	Hypothetical proteins	- none -	- none -	hypothetical protein
fig|6666666.293769.peg.1303	1257.74	-1.53265	0.366984	-4.17633	2.96249e-05	0.00121504	Hypothetical proteins	- none -	- none -	hypothetical protein
fig|6666666.293769.peg.1308	964.515	2.0705	0.451204	4.58883	4.45733e-06	0.000309042	Amino Acids and Derivatives	Glutamine, glutamate, aspartate, asparagine; ammonia assimilation	Glutamine, Glutamate, Aspartate and Asparagine Biosynthesis	Glutamate synthase [NADPH] large chain (EC 1.4.1.13)
fig|6666666.293769.peg.1309	300.563	1.61076	0.471547	3.4159	0.000635711	0.00951053	Amino Acids and Derivatives	Glutamine, glutamate, aspartate, asparagine; ammonia assimilation	Glutamine, Glutamate, Aspartate and Asparagine Biosynthesis	Glutamate synthase [NADPH] small chain (EC 1.4.1.13)
fig|6666666.293769.peg.1310	211.055	1.79179	0.383603	4.67094	2.9982e-06	0.000242521	Cofactors, Vitamins, Prosthetic Groups, Pigments	Tetrapyrroles	Heme and Siroheme Biosynthesis	Uroporphyrinogen III decarboxylase (EC 4.1.1.37)
fig|6666666.293769.peg.1313	183.175	-1.11333	0.303493	-3.66839	0.000244079	0.00504085	Carbon Metabolism	One-carbon Metabolism	One-carbon metabolism by tetrahydropterines	5-formyltetrahydrofolate cyclo-ligase (EC 6.3.3.2)
fig|6666666.293769.peg.132	794.171	0.981344	0.346159	2.83495	0.00458333	0.0372812	Respiration	Electron donating reactions	NADH ubiquinone oxidoreductase	NADH-ubiquinone oxidoreductase chain D (EC 1.6.5.3)
fig|6666666.293769.peg.1320	80.8736	-1.3305	0.464224	-2.86608	0.00415588	0.0348749	Hypothetical proteins	- none -	- none -	hypothetical protein
fig|6666666.293769.peg.1332	85.5349	-1.57823	0.389402	-4.05296	5.05739e-05	0.00177435	Hypothetical proteins	- none -	- none -	hypothetical protein
fig|6666666.293769.peg.1336	683.023	2.35059	0.542509	4.33281	1.47218e-05	0.000752104	Protein Metabolism	- none -	- none -	Translation elongation factor G paralog VC2342
fig|6666666.293769.peg.1338	160.411	-1.29884	0.437055	-2.97179	0.00296066	0.0270931	Hypothetical proteins	- none -	- none -	hypothetical protein
fig|6666666.293769.peg.134	523.268	0.885068	0.326979	2.7068	0.00679347	0.0484867	Respiration	Electron donating reactions	NADH ubiquinone oxidoreductase	NADH-ubiquinone oxidoreductase chain B (EC 1.6.5.3)
fig|6666666.293769.peg.1345	151.264	-1.01132	0.30344	-3.33287	0.000859553	0.0119762	Stress Response	Oxidative stress	Oxidative stress	Transcriptional regulator, Crp/Fnr family
fig|6666666.293769.peg.1350	61.6173	1.11175	0.309889	3.58756	0.000333781	0.0061909	Hypothetical proteins	- none -	- none -	hypothetical protein
fig|6666666.293769.peg.1372	222.487	1.82657	0.615474	2.96775	0.00299987	0.0271292	DNA Metabolism	DNA Metabolism - no subcategory	DNA structural proteins, bacterial	Integration host factor beta subunit
fig|6666666.293769.peg.1373	2202.17	1.38246	0.497776	2.77727	0.00548182	0.0421189	Protein Metabolism	Protein biosynthesis	Ribosome SSU bacterial	SSU ribosomal protein S1p
fig|6666666.293769.peg.1381	226.035	2.25892	0.665403	3.39482	0.000686735	0.00994912	Nitrogen Metabolism	- none -	- none -	Nitrite reductase (EC 1.7.2.1)
fig|6666666.293769.peg.1383	211.644	2.07131	0.732014	2.8296	0.0046606	0.0377185	Nitrogen Metabolism	Nitrogen Metabolism - no subcategory	Nitrate and nitrite ammonification	Cytochrome c-type protein NapC
fig|6666666.293769.peg.1384	360.883	1.23407	0.296919	4.15623	3.23535e-05	0.00130852	Phosphorus Metabolism	Phosphorus Metabolism - no subcategory	Phosphate metabolism	Probable low-affinity inorganic phosphate transporter
fig|6666666.293769.peg.1400	53.8921	0.828847	0.292064	2.83789	0.00454124	0.0370423	Cell Wall and Capsule	- none -	- none -	Inner membrane protein YedI
fig|6666666.293769.peg.1408	106.487	0.985014	0.307784	3.20034	0.00137264	0.0165171	Protein Metabolism	Protein biosynthesis	tRNA aminoacylation, Cys	Cysteinyl-tRNA synthetase (EC 6.1.1.16)
fig|6666666.293769.peg.1409	172.35	1.18406	0.330351	3.58425	0.000338042	0.00619106	Protein Metabolism	Protein biosynthesis	tRNA aminoacylation, Glu and Gln	Glutaminyl-tRNA synthetase (EC 6.1.1.18)
fig|6666666.293769.peg.1411	725.644	0.801118	0.271602	2.9496	0.00318188	0.0283353	DNA Metabolism	DNA replication	DNA topoisomerases, Type II, ATP-dependent	DNA gyrase subunit B (EC 5.99.1.3)
fig|6666666.293769.peg.1418	925.003	0.813478	0.287548	2.82902	0.00466908	0.0377185	Nucleosides and Nucleotides	Purines	De Novo Purine Biosynthesis	Phosphoribosylformylglycinamidine synthase, glutamine amidotransferase subunit (EC 6.3.5.3)
fig|6666666.293769.peg.1451	89.365	1.39153	0.515036	2.70181	0.00689639	0.0487434	Nucleosides and Nucleotides	- none -	- none -	Nucleoside 5-triphosphatase RdgB (dHAPTP, dITP, XTP-specific) (EC 3.6.1.66)
fig|6666666.293769.peg.1456	72.1466	-1.07905	0.334941	-3.22161	0.00127472	0.0159999	Protein Metabolism	- none -	- none -	Serine/threonine protein kinase
fig|6666666.293769.peg.1473	148.375	-1.93602	0.617246	-3.13654	0.00170954	0.0190708	Hypothetical proteins	- none -	- none -	hypothetical protein
fig|6666666.293769.peg.1490	165.71	-1.46113	0.482925	-3.02559	0.00248151	0.0242371	Protein Metabolism	- none -	- none -	Aspartyl protease
fig|6666666.293769.peg.1491	724.496	-1.81715	0.478671	-3.79624	0.000146909	0.00370641	Hypothetical proteins	- none -	- none -	hypothetical protein
fig|6666666.293769.peg.1496	345.353	0.913583	0.328171	2.78386	0.00537157	0.041712	RNA Metabolism	RNA processing and modification	RNA processing and degradation, bacterial	Ribonuclease E (EC 3.1.26.12)
fig|6666666.293769.peg.1500	227.024	1.41181	0.392002	3.60153	0.000316351	0.00597242	Protein Metabolism	- none -	- none -	Periplasmic serine proteases (ClpP class)
fig|6666666.293769.peg.1514	318.165	-1.10751	0.407864	-2.71539	0.00661976	0.0478795	Cofactors, Vitamins, Prosthetic Groups, Pigments	Coenzyme A	Coenzyme A Biosynthesis	Aspartate 1-decarboxylase (EC 4.1.1.11)
fig|6666666.293769.peg.1527	257.827	1.19766	0.377219	3.17496	0.00149858	0.0175425	RNA Metabolism	- none -	- none -	Ribonuclease G
fig|6666666.293769.peg.1542	912.151	0.79125	0.291695	2.71259	0.00667593	0.0480008	Nucleosides and Nucleotides	- none -	- none -	Carbamoyl-phosphate synthase large chain (EC 6.3.5.5)
fig|6666666.293769.peg.1544	203.477	0.732817	0.255182	2.87174	0.00408224	0.0344565	Hypothetical proteins	- none -	- none -	hypothetical protein
fig|6666666.293769.peg.1556	145.396	-1.29258	0.358012	-3.61044	0.000305682	0.00581795	Hypothetical proteins	- none -	- none -	hypothetical protein
fig|6666666.293769.peg.1567	289.859	0.825889	0.237649	3.47525	0.000510375	0.00839668	Amino Acids and Derivatives	- none -	- none -	Glutamine--fructose-6-phosphate aminotransferase [isomerizing] (EC 2.6.1.16)
fig|6666666.293769.peg.1569	68.26	1.56242	0.42145	3.70726	0.000209517	0.00476651	Hypothetical proteins	- none -	- none -	hypothetical protein
fig|6666666.293769.peg.1570	194.657	1.86759	0.419703	4.44977	8.59603e-06	0.00051085	Protein Metabolism	Protein biosynthesis	Translation termination factors bacterial	Peptide chain release factor 3
fig|6666666.293769.peg.158	2274.52	-1.26861	0.319696	-3.96817	7.24279e-05	0.00231769	Respiration	Respiration - no subcategory	Biogenesis of c-type cytochromes	Cytochrome c-type biogenesis protein Ccs1/ResB
fig|6666666.293769.peg.1580	395.377	0.786713	0.228791	3.43857	0.000584798	0.00903832	DNA Metabolism	- none -	- none -	DNA polymerase I (EC 2.7.7.7)
fig|6666666.293769.peg.1587	203.85	-0.689045	0.242147	-2.84557	0.00443327	0.0363653	Membrane Transport	- none -	- none -	Zinc ABC transporter, ATP-binding protein ZnuC
fig|6666666.293769.peg.159	1118.86	1.4456	0.52004	2.77978	0.00543956	0.0420159	Respiration	Respiration - no subcategory	Soluble cytochromes and functionally related electron carriers	Cytochrome c4
fig|6666666.293769.peg.1592	268.572	1.02546	0.337051	3.04246	0.00234654	0.0233541	Hypothetical proteins	- none -	- none -	hypothetical protein
fig|6666666.293769.peg.1593	112.248	1.03608	0.369282	2.80566	0.00502135	0.0397342	Carbon Metabolism	- none -	- none -	Glycosyltransferase
fig|6666666.293769.peg.1601	442.994	1.37754	0.443357	3.10706	0.00188958	0.020082	Amino Acids and Derivatives	Aromatic amino acids and derivatives	Tryptophan synthesis	Anthranilate synthase, aminase component (EC 4.1.3.27)
fig|6666666.293769.peg.1605	672.933	-1.27584	0.439735	-2.90139	0.00371517	0.0322943	Hypothetical proteins	- none -	- none -	hypothetical protein
fig|6666666.293769.peg.1609	112.162	-1.21809	0.397504	-3.06435	0.00218147	0.0221375	Hypothetical proteins	- none -	- none -	hypothetical protein
fig|6666666.293769.peg.1611	110.121	-1.08404	0.379442	-2.85694	0.00427747	0.0355885	Miscellaneous	- none -	- none -	diguanylate cyclase/phosphodiesterase (GGDEF & EAL domains) with PAS/PAC sensor(s)
fig|6666666.293769.peg.1633	109.606	1.17107	0.383747	3.05167	0.0022757	0.0228512	DNA Metabolism	DNA replication	DNA topoisomerases, Type I, ATP-independent	DNA topoisomerase I (EC 5.99.1.2)
fig|6666666.293769.peg.1636	698.104	-1.11942	0.272441	-4.10885	3.97631e-05	0.00148449	Respiration	- none -	- none -	Succinyl-CoA ligase [ADP-forming] beta chain (EC 6.2.1.5)
fig|6666666.293769.peg.1647	124.303	-2.51747	0.620071	-4.05997	4.9078e-05	0.00174287	Phages, Prophages, Transposable elements, Plasmids	- none -	- none -	Phage-related protein
fig|6666666.293769.peg.1648	69.2502	-1.80523	0.434882	-4.15108	3.30916e-05	0.00132004	Hypothetical proteins	- none -	- none -	hypothetical protein
fig|6666666.293769.peg.1649	13.578	-5.0137	1.43009	-3.50586	0.000455135	NA	Hypothetical proteins	- none -	- none -	hypothetical protein
fig|6666666.293769.peg.167	194.252	0.95513	0.308961	3.09143	0.00199194	0.0208652	Hypothetical proteins	- none -	- none -	hypothetical protein
fig|6666666.293769.peg.1675	131.664	1.83193	0.612823	2.98933	0.00279587	0.0262632	Cell Wall and Capsule	- none -	- none -	2-polyprenylphenol hydroxylase and related flavodoxin oxidoreductases / CDP-6-deoxy-delta-3,4-glucoseen reductase-like
fig|6666666.293769.peg.1679	234.828	-1.42449	0.527022	-2.7029	0.0068738	0.0487434	Phosphorus Metabolism	Phosphorus Metabolism - no subcategory	Polyphosphate	Polyphosphate kinase 2 (EC 2.7.4.1)
fig|6666666.293769.peg.1690	608.899	1.60188	0.589017	2.71958	0.00653654	0.0478251	Cell Wall and Capsule	- none -	- none -	Inner membrane protein translocase and chaperone YidC, long form
fig|6666666.293769.peg.1694	44.1369	-1.99004	0.694771	-2.86431	0.00417915	0.0348749	Hypothetical proteins	- none -	- none -	hypothetical protein
fig|6666666.293769.peg.1703	648.866	1.78826	0.396198	4.51356	6.37488e-06	0.000403558	RNA Metabolism	Transcription	Transcription initiation, bacterial sigma factors	RNA polymerase sigma factor RpoD
fig|6666666.293769.peg.1705	350.053	1.5637	0.53419	2.92723	0.00341997	0.0299969	Miscellaneous	- none -	- none -	Transamidase GatB domain protein
fig|6666666.293769.peg.171	443.616	1.1508	0.384782	2.9908	0.00278247	0.0262219	Amino Acids and Derivatives	Lysine, threonine, methionine, and cysteine	Threonine and Homoserine Biosynthesis	Homoserine dehydrogenase (EC 1.1.1.3)
fig|6666666.293769.peg.1718	186.608	2.80305	0.813301	3.44651	0.000567875	0.00886716	Nitrogen Metabolism	Nitrogen Metabolism - no subcategory	Nitrate and nitrite ammonification	Nitrite reductase [NAD(P)H] large subunit (EC 1.7.1.4)
fig|6666666.293769.peg.1724	112.323	1.86767	0.526847	3.545	0.000392616	0.0069046	Protein Metabolism	- none -	CBSS-176279.3.peg.868	GTP-binding protein Obg
fig|6666666.293769.peg.1728	285.319	2.42055	0.56672	4.27116	1.94461e-05	0.000898842	Amino Acids and Derivatives	- none -	- none -	Ketol-acid reductoisomerase (NADP(+)) (EC 1.1.1.86)
fig|6666666.293769.peg.1729	168.688	1.55235	0.434374	3.57376	0.000351897	0.00640453	Carbon Metabolism	Fermentation	Acetolactate synthase subunits	Acetolactate synthase small subunit (EC 2.2.1.6)
fig|6666666.293769.peg.1730	418.709	1.86763	0.480462	3.88715	0.000101427	0.00285696	Carbon Metabolism	Fermentation	Acetolactate synthase subunits	Acetolactate synthase large subunit (EC 2.2.1.6)
fig|6666666.293769.peg.1731	1052.81	1.50929	0.392473	3.84559	0.000120261	0.00321285	Sulfur Metabolism	Sulfur Metabolism - no subcategory	Thioredoxin-disulfide reductase	Alkyl hydroperoxide reductase subunit C-like protein
fig|6666666.293769.peg.1732	135.461	1.12037	0.355341	3.15294	0.00161634	0.0184604	Respiration	Electron donating reactions	Na(+)-translocating NADH-quinone oxidoreductase and rnf-like group of electron transport complexes	Electron transport complex protein RnfC
fig|6666666.293769.peg.1734	70.8986	1.70512	0.456727	3.73334	0.000188959	0.00443748	Respiration	Electron donating reactions	Na(+)-translocating NADH-quinone oxidoreductase and rnf-like group of electron transport complexes	Electron transport complex protein RnfA
fig|6666666.293769.peg.1735	295.422	1.35208	0.31646	4.2725	1.9329e-05	0.000898842	Protein Metabolism	Protein biosynthesis	tRNA aminoacylation, Met	Methionyl-tRNA synthetase (EC 6.1.1.10)
fig|6666666.293769.peg.1736	54.3708	1.35174	0.41166	3.28364	0.00102474	0.0138151	Hypothetical proteins	- none -	- none -	hypothetical protein
fig|6666666.293769.peg.1740	73.4146	1.24642	0.402257	3.09858	0.00194451	0.0204581	Cofactors, Vitamins, Prosthetic Groups, Pigments	- none -	- none -	Protein similar to cobyrinic acid a,c-diamide synthetase clustered with dissimilatory sulfite reductase
fig|6666666.293769.peg.1747	460.028	-1.52881	0.514571	-2.97104	0.00296796	0.0270931	Hypothetical proteins	- none -	- none -	hypothetical protein
fig|6666666.293769.peg.1748	175.641	-1.85897	0.368728	-5.04157	4.6174e-07	8.96391e-05	Hypothetical proteins	- none -	- none -	hypothetical protein
fig|6666666.293769.peg.1758	212.257	2.46715	0.440818	5.59675	2.1841e-08	1.69966e-05	Amino Acids and Derivatives	Branched-chain amino acids	Leucine Biosynthesis	3-isopropylmalate dehydratase large subunit (EC 4.2.1.33)
fig|6666666.293769.peg.1759	119.921	2.52306	0.463199	5.44703	5.12187e-08	2.1307e-05	Amino Acids and Derivatives	Branched-chain amino acids	Leucine Biosynthesis	3-isopropylmalate dehydratase small subunit (EC 4.2.1.33)
fig|6666666.293769.peg.1760	552.25	1.60162	0.423702	3.78006	0.000156788	0.00389352	Amino Acids and Derivatives	Branched-chain amino acids	Leucine Biosynthesis	3-isopropylmalate dehydrogenase (EC 1.1.1.85)
fig|6666666.293769.peg.1761	183.671	2.37004	0.455605	5.20196	1.97198e-07	4.78534e-05	Amino Acids and Derivatives	Lysine, threonine, methionine, and cysteine	Lysine Biosynthesis DAP Pathway	Aspartate-semialdehyde dehydrogenase (EC 1.2.1.11)
fig|6666666.293769.peg.1772	152.659	-1.60837	0.474717	-3.38806	0.000703887	0.0100971	Hypothetical proteins	- none -	- none -	hypothetical protein
fig|6666666.293769.peg.1782	392.449	-1.1044	0.30366	-3.63698	0.000275855	0.00550198	Protein Metabolism	- none -	- none -	Cold shock protein of CSP family => CspD (naming convention as in E.coli)
fig|6666666.293769.peg.1785	57.6456	-2.17303	0.710715	-3.05752	0.00223174	0.0224873	Hypothetical proteins	- none -	- none -	hypothetical protein
fig|6666666.293769.peg.1804	62.0786	-1.43747	0.368656	-3.89921	9.65073e-05	0.00283868	Fatty Acids, Lipids, and Isoprenoids	- none -	- none -	Octanoate-[acyl-carrier-protein]-protein-N-octanoyltransferase (EC 2.3.1.181)
fig|6666666.293769.peg.1813	249.921	1.16721	0.415182	2.81132	0.00493389	0.0393194	Protein Metabolism	Protein biosynthesis	Glycyl-tRNA synthetase	Glycyl-tRNA synthetase beta chain (EC 6.1.1.14)
fig|6666666.293769.peg.1824	355.632	1.99783	0.494218	4.04241	5.29052e-05	0.00179172	Protein Metabolism	Protein biosynthesis	tRNA aminoacylation, Ile	Isoleucyl-tRNA synthetase (EC 6.1.1.5)
fig|6666666.293769.peg.1825	120.517	1.47812	0.485757	3.04292	0.00234298	0.0233541	Cofactors, Vitamins, Prosthetic Groups, Pigments	Riboflavin, FMN, FAD	Riboflavin, FMN and FAD metabolism	Riboflavin kinase (EC 2.7.1.26)
fig|6666666.293769.peg.1837	477.727	3.24787	1.08281	2.99947	0.00270448	0.0256529	Hypothetical proteins	- none -	- none -	hypothetical protein
fig|6666666.293769.peg.1853	150.243	2.13374	0.659717	3.23432	0.00121934	0.0156419	Stress Response	- none -	- none -	Thioredoxin
fig|6666666.293769.peg.1897	1342.63	-1.03696	0.316454	-3.27682	0.00104984	0.0139034	Hypothetical proteins	- none -	- none -	hypothetical protein
fig|6666666.293769.peg.1906	127.173	1.01736	0.374576	2.71604	0.00660686	0.0478795	Stress Response	- none -	- none -	33 kDa chaperonin HslO
fig|6666666.293769.peg.1919	937.993	-0.768939	0.272637	-2.82037	0.00479677	0.0384799	Phages, Prophages, Transposable elements, Plasmids	- none -	- none -	Mobile element protein
fig|6666666.293769.peg.1922	283.593	-1.05379	0.304856	-3.45669	0.000546856	0.00874969	Hypothetical proteins	- none -	- none -	hypothetical protein
fig|6666666.293769.peg.1930	200.259	1.33582	0.480345	2.78096	0.00541981	0.0419747	Protein Metabolism	Protein biosynthesis	Ribosome SSU bacterial	SSU ribosomal protein S6p
fig|6666666.293769.peg.1931	153.718	2.69575	0.571583	4.71629	2.40186e-06	0.000203314	Protein Metabolism	Protein biosynthesis	Ribosome SSU bacterial	SSU ribosomal protein S18p, zinc-independent
fig|6666666.293769.peg.1932	243.439	2.35262	0.649136	3.62424	0.000289813	0.00562624	Protein Metabolism	Protein biosynthesis	Ribosome LSU bacterial	LSU ribosomal protein L9p
fig|6666666.293769.peg.1950	85.6186	-1.78772	0.41408	-4.31732	1.57933e-05	0.000766502	Hypothetical proteins	- none -	- none -	hypothetical protein
fig|6666666.293769.peg.1965	119.92	-0.942797	0.320744	-2.93941	0.00328842	0.0290178	Hypothetical proteins	- none -	- none -	hypothetical protein
fig|6666666.293769.peg.1966	367.35	-1.21867	0.336538	-3.62119	0.000293251	0.00565528	Hypothetical proteins	- none -	- none -	hypothetical protein
fig|6666666.293769.peg.1970	278.748	1.70947	0.440202	3.88338	0.000103015	0.00285696	Amino Acids and Derivatives	Histidine Metabolism	Histidine Biosynthesis	Histidinol dehydrogenase (EC 1.1.1.23)
fig|6666666.293769.peg.1971	164.385	0.997718	0.324456	3.07505	0.00210468	0.0215804	Amino Acids and Derivatives	- none -	- none -	ATP phosphoribosyltransferase (EC 2.4.2.17) => HisGs
fig|6666666.293769.peg.1972	318.625	0.910102	0.331876	2.7423	0.00610112	0.045642	Cell Wall and Capsule	Cell Wall and Capsule - no subcategory	UDP-N-acetylmuramate from Fructose-6-phosphate Biosynthesis	UDP-N-acetylglucosamine 1-carboxyvinyltransferase (EC 2.5.1.7)
fig|6666666.293769.peg.1983	195.3	1.37969	0.443865	3.10836	0.00188128	0.020082	Carbon Metabolism	Central carbohydrate metabolism	Pyruvate metabolism I: anaplerotic reactions, PEP	NADP-dependent malic enzyme (EC 1.1.1.40)
fig|6666666.293769.peg.1995	279.251	2.79885	0.771854	3.62613	0.000287695	0.0056226	Amino Acids and Derivatives	- none -	- none -	5-methyltetrahydrofolate--homocysteine methyltransferase (EC 2.1.1.13)
fig|6666666.293769.peg.1996	28.4963	2.51649	0.742048	3.39127	0.000695693	0.010029	Stress Response	- none -	- none -	Thioredoxin
fig|6666666.293769.peg.200	303.583	-0.76613	0.273589	-2.80029	0.00510566	0.0402918	Hypothetical proteins	- none -	- none -	hypothetical protein
fig|6666666.293769.peg.202	640.793	1.54656	0.353649	4.37317	1.22456e-05	0.000672815	RNA Metabolism	RNA processing and modification	RNA processing and degradation, bacterial	3'-to-5' exoribonuclease RNase R
fig|6666666.293769.peg.2029	182.404	-0.98207	0.361496	-2.71668	0.006594	0.0478795	Protein Metabolism	- none -	- none -	Ribosome small subunit biogenesis RbfA-release protein RsgA
fig|6666666.293769.peg.203	253.631	1.97136	0.455829	4.32477	1.52691e-05	0.000753623	Nucleosides and Nucleotides	Purines	Purine conversions	Adenylosuccinate synthetase (EC 6.3.4.4)
fig|6666666.293769.peg.2031	543.994	-0.940133	0.24572	-3.82603	0.000130224	0.00341633	Hypothetical proteins	- none -	- none -	hypothetical protein
fig|6666666.293769.peg.204	280.993	1.03925	0.343447	3.02596	0.00247847	0.0242371	Amino Acids and Derivatives	Histidine Metabolism	Histidine Biosynthesis	ATP phosphoribosyltransferase regulatory subunit (EC 2.4.2.17)
fig|6666666.293769.peg.206	387.913	1.2009	0.397977	3.01751	0.00254859	0.0246562	Stress Response	Stress Response - no subcategory	Hfl operon	HflC protein
fig|6666666.293769.peg.207	651.82	0.959316	0.35333	2.71507	0.00662618	0.0478795	Stress Response	Stress Response - no subcategory	Hfl operon	HflK protein
fig|6666666.293769.peg.2093	97.9696	-1.38968	0.376469	-3.69135	0.000223069	0.00492103	Hypothetical proteins	- none -	- none -	hypothetical protein
fig|6666666.293769.peg.211	441.822	-0.922177	0.267625	-3.44578	0.000569423	0.00886716	DNA Metabolism	DNA repair	DNA repair, bacterial MutL-MutS system	DNA mismatch repair protein MutL
fig|6666666.293769.peg.2110	537.631	-1.62582	0.314117	-5.17586	2.26862e-07	5.08171e-05	Hypothetical proteins	- none -	- none -	hypothetical protein
fig|6666666.293769.peg.2117	227.569	-1.28087	0.375569	-3.41047	0.000648501	0.00963487	Hypothetical proteins	- none -	- none -	hypothetical protein
fig|6666666.293769.peg.2122	221.223	1.40659	0.359626	3.91127	9.18133e-05	0.00272817	Carbon Metabolism	Polysaccharides	Glycogen metabolism	Glycogen phosphorylase (EC 2.4.1.1)
fig|6666666.293769.peg.2123	109.514	-1.16907	0.434156	-2.69273	0.00708689	0.0499486	Hypothetical proteins	- none -	- none -	hypothetical protein
fig|6666666.293769.peg.213	656.455	-1.51893	0.45779	-3.31797	0.000906729	0.0125137	RNA Metabolism	- none -	- none -	tRNA threonylcarbamoyladenosine biosynthesis protein TsaE
fig|6666666.293769.peg.2137	348.637	1.80383	0.45661	3.95049	7.79899e-05	0.0023906	Regulation and Cell Signaling	Regulation and Cell signaling - no subcategory	cAMP signaling in bacteria	ATP-dependent Clp protease proteolytic subunit (EC 3.4.21.92)
fig|6666666.293769.peg.2138	283.501	-1.3186	0.39828	-3.31073	0.000930528	0.0127816	Hypothetical proteins	- none -	- none -	hypothetical protein
fig|6666666.293769.peg.2149	658.505	1.35272	0.413157	3.27411	0.00105994	0.0139034	Respiration	ATP synthases	F0F1-type ATP synthase	ATP synthase alpha chain (EC 3.6.3.14)
fig|6666666.293769.peg.2167	127.599	-0.812068	0.26501	-3.0643	0.00218182	0.0221375	Cell Wall and Capsule	Cell Wall and Capsule - no subcategory	Recycling of Peptidoglycan Amino Acids	AmpG permease
fig|6666666.293769.peg.2172	159.664	2.63169	0.746899	3.52349	0.000425898	0.00741235	Cofactors, Vitamins, Prosthetic Groups, Pigments	Tetrapyrroles	Coenzyme B12 biosynthesis	Adenosylcobinamide-phosphate synthase (EC 6.3.1.10)
fig|6666666.293769.peg.2205	457.001	-0.704148	0.254162	-2.77048	0.00559745	0.0426695	Cell Wall and Capsule	Cell Wall and Capsule - no subcategory	Murein Hydrolases	Soluble lytic murein transglycosylase precursor (EC 3.2.1.-)
fig|6666666.293769.peg.2209	244.58	0.983132	0.306867	3.20377	0.00135641	0.0164439	DNA Metabolism	DNA replication	DNA topoisomerases, Type II, ATP-dependent	Topoisomerase IV subunit A (EC 5.99.1.-)
fig|6666666.293769.peg.2227	100.091	1.01586	0.340999	2.97907	0.00289127	0.0267281	Fatty Acids, Lipids, and Isoprenoids	- none -	- none -	Short-chain dehydrogenase
fig|6666666.293769.peg.2245	99.3004	2.03354	0.550446	3.69434	0.000220457	0.00490054	Carbon Metabolism	- none -	- none -	Aconitate hydratase 2 (EC 4.2.1.3)
fig|6666666.293769.peg.2246	58.6252	3.104	0.65262	4.75622	1.97251e-06	0.000184438	Nucleosides and Nucleotides	Purines	Purine conversions	Adenylosuccinate lyase (EC 4.3.2.2)
fig|6666666.293769.peg.2255	286.693	2.57928	0.582276	4.42965	9.4385e-06	0.000549698	Hypothetical proteins	- none -	- none -	FIG00449901: hypothetical protein
fig|6666666.293769.peg.2256	260.586	2.0944	0.378664	5.53103	3.18364e-08	1.85415e-05	Cell Wall and Capsule	- none -	- none -	Outer membrane beta-barrel assembly protein BamB
fig|6666666.293769.peg.2257	251.23	1.36879	0.417227	3.28069	0.00103555	0.0138326	Protein Metabolism	- none -	- none -	GTP-binding protein EngA
fig|6666666.293769.peg.2267	135.986	1.11644	0.388666	2.87249	0.00407249	0.0344565	Cofactors, Vitamins, Prosthetic Groups, Pigments	- none -	- none -	Molybdopterin molybdenumtransferase (EC 2.10.1.1)
fig|6666666.293769.peg.2274	164.965	-1.83885	0.503738	-3.65042	0.000261812	0.00533143	Regulation and Cell Signaling	Regulation and Cell signaling - no subcategory	LysR-family proteins in Escherichia coli	Transcriptional activator MetR
fig|6666666.293769.peg.2275	538.421	4.36176	1.00411	4.34392	1.3996e-05	0.000727794	Amino Acids and Derivatives	- none -	- none -	5-methyltetrahydropteroyltriglutamate--homocysteine methyltransferase (EC 2.1.1.14)
fig|6666666.293769.peg.2279	209.622	-1.37878	0.453242	-3.04204	0.00234984	0.0233541	Cofactors, Vitamins, Prosthetic Groups, Pigments	Coenzyme A	Coenzyme A Biosynthesis	Dephospho-CoA kinase (EC 2.7.1.24)
fig|6666666.293769.peg.228	71.357	2.46158	0.799157	3.08022	0.00206849	0.0212842	Nitrogen Metabolism	Nitrogen Metabolism - no subcategory	Nitrate and nitrite ammonification	Ferredoxin-type protein NapF (periplasmic nitrate reductase)
fig|6666666.293769.peg.2302	78.82	1.34152	0.36495	3.67589	0.000237018	0.00500141	Membrane Transport	- none -	- none -	FIG000988: Predicted permease
fig|6666666.293769.peg.2329	181.916	2.1573	0.58937	3.66034	0.000251879	0.0051653	Protein Metabolism	Protein biosynthesis	tRNA aminoacylation, Lys	Lysyl-tRNA synthetase (class II) (EC 6.1.1.6)
fig|6666666.293769.peg.2336	1162.75	2.412	0.59104	4.08095	4.48527e-05	0.00161248	Protein Metabolism	Protein biosynthesis	Translation elongation factors bacterial	Translation elongation factor Tu
fig|6666666.293769.peg.2337	424.593	1.7827	0.57214	3.11585	0.00183415	0.0197817	Protein Metabolism	Protein biosynthesis	Translation elongation factor G family	Translation elongation factor G
fig|6666666.293769.peg.2364	506.295	0.925473	0.320694	2.88585	0.00390361	0.0335319	Respiration	ATP synthases	F0F1-type ATP synthase	ATP synthase gamma chain (EC 3.6.3.14)
fig|6666666.293769.peg.2365	855.556	1.36925	0.420743	3.25437	0.00113644	0.0147094	Respiration	ATP synthases	F0F1-type ATP synthase	ATP synthase beta chain (EC 3.6.3.14)
fig|6666666.293769.peg.2366	359.148	1.90127	0.399681	4.75698	1.96514e-06	0.000184438	Respiration	ATP synthases	F0F1-type ATP synthase	ATP synthase epsilon chain (EC 3.6.3.14)
fig|6666666.293769.peg.2414	527.299	1.61806	0.512793	3.15539	0.00160284	0.0184604	RNA Metabolism	- none -	- none -	DEAD-box ATP-dependent RNA helicase DeaD (= CshA) (EC 3.6.4.13)
fig|6666666.293769.peg.2425	287.308	2.80522	1.00343	2.79562	0.00517996	0.0405744	Phages, Prophages, Transposable elements, Plasmids	- none -	- none -	Mobile element protein
fig|6666666.293769.peg.243	262.111	0.743615	0.257203	2.89116	0.00383823	0.0330679	Cofactors, Vitamins, Prosthetic Groups, Pigments	Tetrapyrroles	Heme and Siroheme Biosynthesis	Porphobilinogen synthase (EC 4.2.1.24)
fig|6666666.293769.peg.2466	159.134	0.92558	0.213832	4.32853	1.50104e-05	0.000753623	Carbon Metabolism	Monosaccharides	Deoxyribose and Deoxynucleoside Catabolism	Phosphopentomutase (EC 5.4.2.7)
fig|6666666.293769.peg.2474	558.827	3.33526	1.03261	3.22992	0.00123824	0.0157935	Miscellaneous	- none -	- none -	[4Fe-4S] cluster assembly scaffold protein Mrp (=ApbC)
fig|6666666.293769.peg.248	1146.02	1.84578	0.484453	3.81003	0.000138953	0.003575	Amino Acids and Derivatives	Glutamine, glutamate, aspartate, asparagine; ammonia assimilation	Glutamine synthetases	Glutamine synthetase type I (EC 6.3.1.2)
fig|6666666.293769.peg.249	328.167	1.46685	0.530108	2.76708	0.00565616	0.0430045	Virulence, Disease and Defense	Resistance to antibiotics and toxic compounds	Cobalt-zinc-cadmium resistance	Cobalt-zinc-cadmium resistance protein
fig|6666666.293769.peg.2505	564.874	-2.07536	0.722191	-2.8737	0.00405698	0.0344429	Hypothetical proteins	- none -	- none -	hypothetical protein
fig|6666666.293769.peg.252	140.46	2.12231	0.503683	4.21357	2.51362e-05	0.00106082	RNA Metabolism	RNA processing and modification	RNA methylation	tRNA (5-methylaminomethyl-2-thiouridylate)-methyltransferase (EC 2.1.1.61)
fig|6666666.293769.peg.2522	14.1595	3.61593	1.12608	3.21108	0.00132236	NA	Hypothetical proteins	- none -	- none -	hypothetical protein
fig|6666666.293769.peg.2540	1378.35	-1.03615	0.330754	-3.1327	0.00173209	0.0190708	Hypothetical proteins	- none -	- none -	hypothetical protein
fig|6666666.293769.peg.2575	268.845	-1.59928	0.507089	-3.15385	0.00161132	0.0184604	Hypothetical proteins	- none -	- none -	hypothetical protein
fig|6666666.293769.peg.2592	536.954	-1.63671	0.332249	-4.92617	8.38585e-07	0.000122098	Hypothetical proteins	- none -	- none -	hypothetical protein
fig|6666666.293769.peg.2593	317.097	-0.601116	0.21386	-2.8108	0.00494192	0.0393194	Hypothetical proteins	- none -	- none -	hypothetical protein
fig|6666666.293769.peg.2610	96.9506	-1.92894	0.581213	-3.31881	0.000904013	0.0125137	Hypothetical proteins	- none -	- none -	hypothetical protein
fig|6666666.293769.peg.2612	286.859	-0.776036	0.238461	-3.25435	0.00113654	0.0147094	Hypothetical proteins	- none -	- none -	hypothetical protein
fig|6666666.293769.peg.2614	89.4863	0.928798	0.277763	3.34385	0.00082625	0.0115675	Protein Metabolism	- none -	- none -	Cold shock protein of CSP family
[truncated: 204 more rows]

## Sheet: A_strummeri_Hydrogen
FeatureID	baseMean	log2FoldChange	lfcSE	stat	pvalue	padj	Category	Subcategory	Subsystem	Function
[truncated: 1,113 more rows]

## Sheet: A_boucheti_Sulfide
FeatureID	baseMean	log2FoldChange	lfcSE	stat	pvalue	padj	Category	Subcategory	Subsystem	Function
[truncated: 66 more rows]

[truncated: 1 more sheets: A_boucheti_Hydrogen]
